# Supplementary material for: Structural basis of Integrator-dependent RNA polymerase II termination
Source: Nature. 2024 Apr 3;629(8010):219–27. doi: 10.1038/s41586-024-07269-4 (PMC11062913; doi:10.1038/s41586-024-07269-4)
Supplement: Supplementary file 3 — Cross-linking mass-spectrometry analysis of the PEC–Nucleosome–Integrator–PP2A pre-termination complex [file 41586_2024_7269_MOESM3_ESM.xlsx]

## Sheet: Exp
Sample from Isaac Fianu 09.03.2023
Name:	PEC-Nuc-INT-PP2A = PIPNCP
	2x 4 fractions from 10-40% Glycerol SW60
	Crosslinked with 2 mM Bs3 for 30 min at 30°C
	Quenched with 100 mM Tris-HCl, pH 8.0
	1390µl @ Abs280=0.09 =>~0.026µM 36.14 pmol (theor. Ext. Coef. 3438399)
	complex is ~2-2.5MDa
Olex
09.03.2023	Pelleting in miniUZ S100-AT4 @ 75Krpm 29h51min
11.03.2023	4M Urea/ Trypsin ISD
	Sep-Pak
	bRP xBridge (left) - 60min with 2 fractions pooled
	Dissolve in 21ul
	Injected	Expl1	3x 4ul
		Expl4	2x 4ul
DB from Isaac
	A:\__SIDE_PROJECTS\Cramer\I_Fianu\20230309_PIPNCP_BS3\Info\20230314_email_sequences_updated\230314_PEC-Nuc-INT-PP2A_protein_seq_cleaved-tags.txt
	A:\__SIDE_PROJECTS\Cramer\I_Fianu\20230309_PIPNCP_BS3\Info\20230314_email_sequences_updated\230314_PEC-Nuc-INT-PP2A_protein_seq_with-tags .txt
pLink2.3.11
	FDR5%
	FDR1%

## Sheet: Simple
BS3-crosslinks identified in PIPNCP (09.03.2023) by pLink2.3.11
filtered to FDR 1or 5%
					CSMs		Score max
XL_type	Protein 1	Protein 2	UniResi1	UniResi2	FDR 1%	FDR 5%	FDR 1%	FDR 5%
inter-molecular	H2A	H2B	-4	2	3	6	1.90658	1.90658
inter-molecular	H2A	H2B	-4	6	21	21	8.767	8.767
inter-molecular	H2A	H2B	-4	12	7	9	3.92812	3.92812
inter-molecular	H2A	H2B	-4	16	1	1	0.806875	0.806875
inter-molecular	H2A	H2B	-4	17	18	21	3.28904	3.28904
inter-molecular	H2A	H2B	-4	21	16	18	3.31247	3.31247
inter-molecular	H2A	H2B	-4	25	12	14	1.98716	1.98716
inter-molecular	H2A	H2B	-4	35	3	3	4.97881	4.97881
inter-molecular	H2A	H2B	-4	109	15	17	4.63451	4.63451
inter-molecular	H2A	H2B	-4	117	9	10	9.81531	9.81531
inter-molecular	H2A	H2B	-4	121	27	30	6.61798	6.61798
inter-molecular	H2A	H2B	-4	126	5	8	4.77728	4.77728
inter-molecular	H2A	H2B	6	2	11	16	5.57187	5.57187
inter-molecular	H2A	H2B	6	6	13	16	3.63078	3.63078
inter-molecular	H2A	H2B	6	12	4	5	3.08197	3.08197
inter-molecular	H2A	H2B	6	13	7	13	1.54363	1.54363
inter-molecular	H2A	H2B	6	16	1	1	0.752027	0.752027
inter-molecular	H2A	H2B	6	17	5	5	2.98716	2.98716
inter-molecular	H2A	H2B	6	21	18	22	2.63827	2.63827
inter-molecular	H2A	H2B	6	25	4	5	1.3279	1.3279
inter-molecular	H2A	H2B	6	44	5	7	2.40121	2.40121
inter-molecular	H2A	H2B	6	117	6	7	3.32239	3.32239
inter-molecular	H2A	H2B	6	121	27	35	5.08092	5.08092
inter-molecular	H2A	H2B	6	126	22	25	5.41908	5.41908
inter-molecular	H2A	H2B	10	2	3	3	1.41454	1.41454
inter-molecular	H2A	H2B	10	12		1		0.230623
inter-molecular	H2A	H2B	10	117	3	3	1.06198	1.06198
inter-molecular	H2A	H2B	10	121	2	8	0.390406	0.390406
inter-molecular	H2A	H2B	10	126	2	3	1.2636	1.2636
inter-molecular	H2A	H2B	16	2	12	14	3.94692	3.94692
inter-molecular	H2A	H2B	16	6		2		0.298432
inter-molecular	H2A	H2B	16	17	1	1	2.54212	2.54212
inter-molecular	H2A	H2B	16	25		1		0.241088
inter-molecular	H2A	H2B	16	44		2		0.289883
inter-molecular	H2A	H2B	16	117	1	4	0.424812	0.424812
inter-molecular	H2A	H2B	16	121	141	192	2.76955	2.76955
inter-molecular	H2A	H2B	16	126	12	14	1.51713	1.51713
inter-molecular	H2A	H2B	37	2	4	4	2.97469	2.97469
inter-molecular	H2A	H2B	37	13	4	4	2.7986	2.7986
inter-molecular	H2A	H2B	37	16	2	4	1.37263	1.37263
inter-molecular	H2A	H2B	37	17	4	4	4.11634	4.11634
inter-molecular	H2A	H2B	37	21	4	7	1.01637	1.01637
inter-molecular	H2A	H2B	37	24	2	3	1.92082	1.92082
inter-molecular	H2A	H2B	37	25	16	16	8.80967	8.80967
inter-molecular	H2A	H2B	37	28	4	6	2.05159	2.05159
inter-molecular	H2A	H2B	37	35	29	31	4.82974	4.82974
inter-molecular	H2A	H2B	37	86	26	38	5.40012	5.40012
inter-molecular	H2A	H2B	96	109	62	76	2.54061	2.54061
inter-molecular	H2A	H2B	119	109	2	2	1.42251	1.42251
inter-molecular	H2A	H2B	120	2	2	2	12.1618	12.1618
inter-molecular	H2A	H3	-4	2	1	2	1.50031	1.50031
inter-molecular	H2A	H3	-4	5	3	5	1.40671	1.40671
inter-molecular	H2A	H3	-4	19	1	1	0.946922	0.946922
inter-molecular	H2A	H3	-4	28	2	2	1.82974	1.82974
inter-molecular	H2A	H3	-4	57	1	1	1.25885	1.25885
inter-molecular	H2A	H3	-4	65	4	4	1.04001	1.04001
inter-molecular	H2A	H3	-4	80	2	2	1.43063	1.43063
inter-molecular	H2A	H3	6	5	1	2	0.353596	0.353596
inter-molecular	H2A	H3	6	28	1	1	1.11126	1.11126
inter-molecular	H2A	H3	6	57	2	2	0.879426	0.879426
inter-molecular	H2A	H3	10	2		1		0.136083
inter-molecular	H2A	H3	37	5	1	1	2.96257	2.96257
inter-molecular	H2A	H3	37	38		1		0.29243
inter-molecular	H2A	H3	75	5		1		0.238072
inter-molecular	H2A	H3	75	10	5	8	1.65956	1.65956
inter-molecular	H2A	H3	75	24		1		0.241845
inter-molecular	H2A	H3	75	57	2	12	0.484126	0.484126
inter-molecular	H2A	H3	96	5	12	13	3.22695	3.22695
inter-molecular	H2A	H3	96	10	19	21	4.10679	4.10679
inter-molecular	H2A	H3	96	15	8	9	5.45842	5.45842
inter-molecular	H2A	H3	96	19	2	2	1.11295	1.11295
inter-molecular	H2A	H3	96	24		1		0.164309
inter-molecular	H2A	H3	96	28	5	5	4.29414	4.29414
inter-molecular	H2A	H3	119	5	6	6	2.5391	2.5391
inter-molecular	H2A	H3	119	10	3	3	2.40894	2.40894
inter-molecular	H2A	H3	119	15		4		0.295849
inter-molecular	H2A	H3	119	19	4	4	3.51856	3.51856
inter-molecular	H2A	H3	119	28	3	3	3.67985	3.67985
inter-molecular	H2A	H3	119	38	12	14	10.3152	10.3152
inter-molecular	H2A	H3	119	57	29	30	7.00789	7.00789
inter-molecular	H2A	H3	119	123	13	16	1.69465	1.69465
inter-molecular	H2A	H3	120	5	15	18	3.27572	3.27572
inter-molecular	H2A	H3	120	10	9	10	6.08249	6.08249
inter-molecular	H2A	H3	120	15	7	11	5.13018	5.13018
inter-molecular	H2A	H3	120	19	10	13	8.61979	8.61979
inter-molecular	H2A	H3	120	24	11	18	3.50031	3.50031
inter-molecular	H2A	H3	120	28	15	17	5.64782	5.64782
inter-molecular	H2A	H3	120	37	9	14	4.26201	4.26201
inter-molecular	H2A	H3	120	38	9	10	5.42481	5.42481
inter-molecular	H2A	H3	120	57	34	39	12.3134	12.3134
inter-molecular	H2A	H3	120	123	11	13	6.31158	6.31158
inter-molecular	H2A	H3	126	5	6	9	2.07007	2.07007
inter-molecular	H2A	H3	126	10	1	2	1.54821	1.54821
inter-molecular	H2A	H3	126	15	3	5	3.51856	3.51856
inter-molecular	H2A	H3	126	19	7	8	1.74715	1.74715
inter-molecular	H2A	H3	126	28	6	7	2.1986	2.1986
inter-molecular	H2A	H3	126	38	5	5	6.30627	6.30627
inter-molecular	H2A	H3	126	57	38	50	4.61083	4.61083
inter-molecular	H2A	H4	-4	9		1		0.213249
inter-molecular	H2A	H4	-4	78	1	1	2.03621	2.03621
inter-molecular	H2A	H4	6	1	2	2	0.525784	0.525784
inter-molecular	H2A	H4	6	21	2	2	1.89279	1.89279
inter-molecular	H2A	H4	16	17	2	2	0.530178	0.530178
inter-molecular	H2A	H4	16	21	1	1	0.688246	0.688246
inter-molecular	H2A	H4	37	92	33	34	7.63451	7.63451
inter-molecular	H2A	H4	96	6	15	16	3.27165	3.27165
inter-molecular	H2A	H4	96	9	9	11	3.68194	3.68194
inter-molecular	H2A	H4	96	13	9	10	3.07988	3.07988
inter-molecular	H2A	H4	96	21	48	60	7.77989	7.77989
inter-molecular	H2A	H4	96	60	7	7	2.767	2.767
inter-molecular	H2A	H4	119	6	1	3	0.44855	0.44855
inter-molecular	H2A	H4	119	45		2		0.254145
inter-molecular	H2A	H4	120	21	4	5	0.954677	0.954677
inter-molecular	H2A	H4	120	45	2	2	0.543634	0.543634
inter-molecular	H2A	H4	126	21	2	3	3.70774	3.70774
inter-molecular	H2A	INTS1	10	1778		1		0.17134
inter-molecular	H2A	INTS1	119	5		1		0.158641
inter-molecular	H2A	INTS10	6	371		1		0.198596
inter-molecular	H2A	INTS11E203Q	6	-1		1		0.112946
inter-molecular	H2A	INTS13	6	549	1	1	0.414539	0.414539
inter-molecular	H2A	INTS13	119	576	2	3	0.464706	0.464706
inter-molecular	H2A	INTS13	120	572		1		0.144481
inter-molecular	H2A	INTS13	120	576	1	2	0.411168	0.411168
inter-molecular	H2A	INTS13	120	604		1		0.172631
inter-molecular	H2A	INTS15	119	255		1		0.17134
inter-molecular	H2A	INTS2	-4	570		1		0.237321
inter-molecular	H2A	INTS3	10	125		1		0.189767
inter-molecular	H2A	INTS3	10	299	2	2	1.21254	1.21254
inter-molecular	H2A	INTS3	10	326	1	6	0.405607	0.405607
inter-molecular	H2A	INTS3	14	312		1		0.172631
inter-molecular	H2A	INTS3	37	492	1	2	0.388277	0.388277
inter-molecular	H2A	INTS3	119	483	1	1	0.474955	0.474955
inter-molecular	H2A	INTS3	119	851		1		0.137869
inter-molecular	H2A	INTS4	6	706	1	1	0.471083	0.471083
inter-molecular	H2A	INTS4	10	198		1		0.179142
inter-molecular	H2A	INTS4	119	62		1		0.326979
inter-molecular	H2A	INTS6	6	403		1		0.249492
inter-molecular	H2A	INTS6	6	641		1		0.249492
inter-molecular	H2A	INTS6	6	780		1		0.109579
inter-molecular	H2A	INTS8	-4	983		1		0.166216
inter-molecular	H2A	INTS8	37	715		1		0.279014
inter-molecular	H2A	NELFC	-4	365		1		0.209012
inter-molecular	H2A	RPB1	10	910	1	1	0.634512	0.634512
inter-molecular	H2A	RPB1	119	417		2		0.218963
inter-molecular	H2A	RPB1	120	212	2	2	0.625252	0.625252
inter-molecular	H2A	RPB1	120	1278	4	4	5.96257	5.96257
inter-molecular	H2A	RPB10	-4	67		1		0.277366
inter-molecular	H2A	RPB10	6	67	3	3	0.823909	0.823909
inter-molecular	H2A	RPB2	6	1036		1		0.320572
inter-molecular	H2A	RPB2	120	248	1	1	1.21467	1.21467
inter-molecular	H2A	RPB2	120	249	16	18	9.47625	9.47625
inter-molecular	H2A	RPB2	120	332	2	3	0.779892	0.779892
inter-molecular	H2A	RPB2	126	249	9	11	1.61618	1.61618
inter-molecular	H2A	RPB2	126	332	1	1	0.390406	0.390406
inter-molecular	H2A	RPB9	119	27	3	3	7.53165	7.53165
inter-molecular	H2A	RPB9	119	30	2	2	3.63639	3.63639
inter-molecular	H2A	RPB9	120	27	15	18	3.75696	3.75696
inter-molecular	H2A	SPT5	119	323	1	4	0.728158	0.728158
inter-molecular	H2A	TFIIS	119	18		1		0.105684
inter-molecular	H2B	H2A	2	-4	3	6	1.90658	1.90658
inter-molecular	H2B	H2A	2	6	11	16	5.57187	5.57187
inter-molecular	H2B	H2A	2	10	3	3	1.41454	1.41454
inter-molecular	H2B	H2A	2	16	12	14	3.94692	3.94692
inter-molecular	H2B	H2A	2	37	4	4	2.97469	2.97469
inter-molecular	H2B	H2A	2	120	2	2	12.1618	12.1618
inter-molecular	H2B	H2A	6	-4	21	21	8.767	8.767
inter-molecular	H2B	H2A	6	6	13	16	3.63078	3.63078
inter-molecular	H2B	H2A	6	16		2		0.298432
inter-molecular	H2B	H2A	12	-4	7	9	3.92812	3.92812
inter-molecular	H2B	H2A	12	6	4	5	3.08197	3.08197
inter-molecular	H2B	H2A	12	10		1		0.230623
inter-molecular	H2B	H2A	13	6	7	13	1.54363	1.54363
inter-molecular	H2B	H2A	13	37	4	4	2.7986	2.7986
inter-molecular	H2B	H2A	16	-4	1	1	0.806875	0.806875
inter-molecular	H2B	H2A	16	6	1	1	0.752027	0.752027
inter-molecular	H2B	H2A	16	37	2	4	1.37263	1.37263
inter-molecular	H2B	H2A	17	-4	18	21	3.28904	3.28904
inter-molecular	H2B	H2A	17	6	5	5	2.98716	2.98716
inter-molecular	H2B	H2A	17	16	1	1	2.54212	2.54212
inter-molecular	H2B	H2A	17	37	4	4	4.11634	4.11634
inter-molecular	H2B	H2A	21	-4	16	18	3.31247	3.31247
inter-molecular	H2B	H2A	21	6	18	22	2.63827	2.63827
inter-molecular	H2B	H2A	21	37	4	7	1.01637	1.01637
inter-molecular	H2B	H2A	24	37	2	3	1.92082	1.92082
inter-molecular	H2B	H2A	25	-4	12	14	1.98716	1.98716
inter-molecular	H2B	H2A	25	6	4	5	1.3279	1.3279
inter-molecular	H2B	H2A	25	16		1		0.241088
inter-molecular	H2B	H2A	25	37	16	16	8.80967	8.80967
inter-molecular	H2B	H2A	28	37	4	6	2.05159	2.05159
inter-molecular	H2B	H2A	35	-4	3	3	4.97881	4.97881
inter-molecular	H2B	H2A	35	37	29	31	4.82974	4.82974
inter-molecular	H2B	H2A	44	6	5	7	2.40121	2.40121
inter-molecular	H2B	H2A	44	16		2		0.289883
inter-molecular	H2B	H2A	86	37	26	38	5.40012	5.40012
inter-molecular	H2B	H2A	109	-4	15	17	4.63451	4.63451
inter-molecular	H2B	H2A	109	96	62	76	2.54061	2.54061
inter-molecular	H2B	H2A	109	119	2	2	1.42251	1.42251
inter-molecular	H2B	H2A	117	-4	9	10	9.81531	9.81531
inter-molecular	H2B	H2A	117	6	6	7	3.32239	3.32239
inter-molecular	H2B	H2A	117	10	3	3	1.06198	1.06198
inter-molecular	H2B	H2A	117	16	1	4	0.424812	0.424812
inter-molecular	H2B	H2A	121	-4	27	30	6.61798	6.61798
inter-molecular	H2B	H2A	121	6	27	35	5.08092	5.08092
inter-molecular	H2B	H2A	121	10	2	8	0.390406	0.390406
inter-molecular	H2B	H2A	121	16	141	192	2.76955	2.76955
inter-molecular	H2B	H2A	126	-4	5	8	4.77728	4.77728
inter-molecular	H2B	H2A	126	6	22	25	5.41908	5.41908
inter-molecular	H2B	H2A	126	10	2	3	1.2636	1.2636
inter-molecular	H2B	H2A	126	16	12	14	1.51713	1.51713
inter-molecular	H2B	H3	2	5	5	8	3.9431	3.9431
inter-molecular	H2B	H3	2	10	3	4	2.68403	2.68403
inter-molecular	H2B	H3	2	19	2	5	0.58838	0.58838
inter-molecular	H2B	H3	2	24		1		0.225483
inter-molecular	H2B	H3	2	28	13	15	5.6038	5.6038
inter-molecular	H2B	H3	2	38	1	1	2.41341	2.41341
inter-molecular	H2B	H3	2	57	9	14	1.97469	1.97469
inter-molecular	H2B	H3	2	80	2	5	0.876148	0.876148
inter-molecular	H2B	H3	6	5	1	2	0.568636	0.568636
inter-molecular	H2B	H3	6	28	4	4	5.90309	5.90309
inter-molecular	H2B	H3	6	57	2	3	0.610834	0.610834
inter-molecular	H2B	H3	12	5	1	2	1.5867	1.5867
inter-molecular	H2B	H3	12	19	1	1	1.13136	1.13136
inter-molecular	H2B	H3	12	28	2	2	3.84466	3.84466
inter-molecular	H2B	H3	13	24		1		0.289037
inter-molecular	H2B	H3	13	28		1		0.164309
inter-molecular	H2B	H3	13	80	1	1	1.451	1.451
inter-molecular	H2B	H3	17	5	1	2	1.0846	1.0846
inter-molecular	H2B	H3	21	5	5	5	0.860121	0.860121
inter-molecular	H2B	H3	21	10	1	1	0.809668	0.809668
inter-molecular	H2B	H3	25	24	1	2	0.821023	0.821023
inter-molecular	H2B	H3	47	5	1	1	0.459671	0.459671
inter-molecular	H2B	H3	58	5	3	3	0.970616	0.970616
inter-molecular	H2B	H3	58	65	67	75	2.85387	2.85387
inter-molecular	H2B	H3	86	28		1		0.20621
inter-molecular	H2B	H3	86	38		1		0.195179
inter-molecular	H2B	H3	109	5	8	11	7.31158	7.31158
inter-molecular	H2B	H3	109	10	14	16	7.92082	7.92082
inter-molecular	H2B	H3	109	15	1	1	0.460924	0.460924
inter-molecular	H2B	H3	109	19	1	1	0.899629	0.899629
inter-molecular	H2B	H3	109	28	5	6	2.9431	2.9431
inter-molecular	H2B	H3	109	57	4	4	2.54363	2.54363
inter-molecular	H2B	H3	109	80	45	63	2.36552	2.36552
inter-molecular	H2B	H3	117	2	1	1	0.446117	0.446117
inter-molecular	H2B	H3	117	5	7	10	1.54363	1.54363
inter-molecular	H2B	H3	117	10	1	2	0.772113	0.772113
inter-molecular	H2B	H3	117	19	1	1	4.51145	4.51145
inter-molecular	H2B	H3	117	24	1	1	1.11351	1.11351
inter-molecular	H2B	H3	117	28	2	2	1.03858	1.03858
inter-molecular	H2B	H3	121	2	4	7	0.769551	0.769551
inter-molecular	H2B	H3	121	5	15	17	2.14146	2.14146
inter-molecular	H2B	H3	121	19	3	4	1.81248	1.81248
inter-molecular	H2B	H3	121	28	4	4	1.75945	1.75945
inter-molecular	H2B	H3	126	5		1		0.164309
inter-molecular	H2B	H3	126	28	3	3	7.39903	7.39903
inter-molecular	H2B	H4	2	6	2	2	1.44855	1.44855
inter-molecular	H2B	H4	2	13		1		0.175874
inter-molecular	H2B	H4	2	21	10	13	12.1537	12.1537
inter-molecular	H2B	H4	2	78	2	3	1.87615	1.87615
inter-molecular	H2B	H4	6	6	1	2	0.369572	0.369572
inter-molecular	H2B	H4	13	21	1	1	1.34104	1.34104
inter-molecular	H2B	H4	17	6	1	1	0.349692	0.349692
inter-molecular	H2B	H4	21	6	1	4	0.438899	0.438899
inter-molecular	H2B	H4	25	17	1	2	0.330683	0.330683
inter-molecular	H2B	H4	35	92	29	29	17.1158	17.1158
inter-molecular	H2B	H4	86	92	5	11	3.97062	3.97062
inter-molecular	H2B	H4	109	6	5	6	2.17263	2.17263
inter-molecular	H2B	H4	109	9		3		0.221849
inter-molecular	H2B	H4	109	21	19	25	2.88606	2.88606
inter-molecular	H2B	H4	117	6	5	6	4.24565	4.24565
inter-molecular	H2B	H4	117	21	7	7	3.97469	3.97469
inter-molecular	H2B	H4	121	6	1	1	1.04915	1.04915
inter-molecular	H2B	H4	126	21	3	3	2.33913	2.33913
inter-molecular	H2B	H4	126	78	1	1	0.603801	0.603801
inter-molecular	H2B	INTS1	2	100		1		0.209012
inter-molecular	H2B	INTS1	86	76	1	4	0.519993	0.519993
inter-molecular	H2B	INTS1	86	79		1		0.278189
inter-molecular	H2B	INTS10	2	659		1		0.173277
inter-molecular	H2B	INTS10	109	672	3	6	0.543634	0.543634
inter-molecular	H2B	INTS10	121	289		1		0.262013
inter-molecular	H2B	INTS11E203Q	31	127	1	1	0.386158	0.386158
inter-molecular	H2B	INTS11E203Q	31	419		1		0.104025
inter-molecular	H2B	INTS13	25	449		1		0.152427
inter-molecular	H2B	INTS14	86	376		1		0.177178
inter-molecular	H2B	INTS3	28	326	2	4	0.917215	0.917215
inter-molecular	H2B	INTS3	28	492		1		0.251037
inter-molecular	H2B	INTS3	28	989	3	4	2.37059	2.37059
inter-molecular	H2B	INTS4	1	593		1		0.279014
inter-molecular	H2B	INTS4	31	26		1		0.218963
inter-molecular	H2B	INTS6	16	78	1	2	0.339135	0.339135
inter-molecular	H2B	INTS6	16	641	1	1	0.345823	0.345823
inter-molecular	H2B	INTS6	25	499		1		0.167491
inter-molecular	H2B	INTS6	28	67	1	1	0.982967	0.982967
inter-molecular	H2B	INTS6	28	485	9	10	1.61083	1.61083
inter-molecular	H2B	INTS6	121	822	9	20	0.896196	0.896196
inter-molecular	H2B	INTS8	86	953	1	1	0.405607	0.405607
inter-molecular	H2B	NELFA	35	1		1		0.177832
inter-molecular	H2B	RPB1	2	177	1	2	0.534617	0.534617
inter-molecular	H2B	RPB1	2	179	1	2	4.79588	4.79588
inter-molecular	H2B	RPB1	2	212	31	32	7.82391	7.82391
inter-molecular	H2B	RPB1	6	179	1	1	1.22257	1.22257
inter-molecular	H2B	RPB1	6	212	4	4	3.39147	3.39147
inter-molecular	H2B	RPB1	12	179	1	1	0.68403	0.68403
inter-molecular	H2B	RPB1	12	212	2	2	0.575118	0.575118
inter-molecular	H2B	RPB1	13	163	1	1	0.328827	0.328827
inter-molecular	H2B	RPB1	13	177	1	1	1.70115	1.70115
inter-molecular	H2B	RPB1	13	212	1	1	3.15058	3.15058
inter-molecular	H2B	RPB1	17	177	2	2	0.677781	0.677781
inter-molecular	H2B	RPB1	17	179	2	2	1.9914	1.9914
inter-molecular	H2B	RPB11	86	26		1		0.179799
inter-molecular	H2B	RPB2	12	210		1		0.164309
inter-molecular	H2B	RPB2	12	589	1	1	0.430626	0.430626
inter-molecular	H2B	RPB2	17	95		1		0.237321
inter-molecular	H2B	RPB2	24	345		1		0.215383
inter-molecular	H2B	RPB5	2	85	5	5	4.34679	4.34679
inter-molecular	H2B	RPB5	13	85		1		0.308919
inter-molecular	H2B	RPB5	13	88		2		0.309804
inter-molecular	H2B	RPB5	17	85	4	4	1.8041	1.8041
inter-molecular	H2B	RPB8	25	95		1		0.161151
inter-molecular	H2B	SPT5	24	470		1		0.188425
inter-molecular	H3	H2A	2	-4	1	2	1.50031	1.50031
inter-molecular	H3	H2A	2	10		1		0.136083
inter-molecular	H3	H2A	5	-4	3	5	1.40671	1.40671
inter-molecular	H3	H2A	5	6	1	2	0.353596	0.353596
inter-molecular	H3	H2A	5	37	1	1	2.96257	2.96257
inter-molecular	H3	H2A	5	75		1		0.238072
inter-molecular	H3	H2A	5	96	12	13	3.22695	3.22695
inter-molecular	H3	H2A	5	119	6	6	2.5391	2.5391
inter-molecular	H3	H2A	5	120	15	18	3.27572	3.27572
inter-molecular	H3	H2A	5	126	6	9	2.07007	2.07007
inter-molecular	H3	H2A	10	75	5	8	1.65956	1.65956
inter-molecular	H3	H2A	10	96	19	21	4.10679	4.10679
inter-molecular	H3	H2A	10	119	3	3	2.40894	2.40894
inter-molecular	H3	H2A	10	120	9	10	6.08249	6.08249
inter-molecular	H3	H2A	10	126	1	2	1.54821	1.54821
inter-molecular	H3	H2A	15	96	8	9	5.45842	5.45842
inter-molecular	H3	H2A	15	119		4		0.295849
inter-molecular	H3	H2A	15	120	7	11	5.13018	5.13018
inter-molecular	H3	H2A	15	126	3	5	3.51856	3.51856
inter-molecular	H3	H2A	19	-4	1	1	0.946922	0.946922
inter-molecular	H3	H2A	19	96	2	2	1.11295	1.11295
inter-molecular	H3	H2A	19	119	4	4	3.51856	3.51856
inter-molecular	H3	H2A	19	120	10	13	8.61979	8.61979
inter-molecular	H3	H2A	19	126	7	8	1.74715	1.74715
inter-molecular	H3	H2A	24	75		1		0.241845
inter-molecular	H3	H2A	24	96		1		0.164309
inter-molecular	H3	H2A	24	120	11	18	3.50031	3.50031
inter-molecular	H3	H2A	28	-4	2	2	1.82974	1.82974
inter-molecular	H3	H2A	28	6	1	1	1.11126	1.11126
inter-molecular	H3	H2A	28	96	5	5	4.29414	4.29414
inter-molecular	H3	H2A	28	119	3	3	3.67985	3.67985
inter-molecular	H3	H2A	28	120	15	17	5.64782	5.64782
inter-molecular	H3	H2A	28	126	6	7	2.1986	2.1986
inter-molecular	H3	H2A	37	120	9	14	4.26201	4.26201
inter-molecular	H3	H2A	38	37		1		0.29243
inter-molecular	H3	H2A	38	119	12	14	10.3152	10.3152
inter-molecular	H3	H2A	38	120	9	10	5.42481	5.42481
inter-molecular	H3	H2A	38	126	5	5	6.30627	6.30627
inter-molecular	H3	H2A	57	-4	1	1	1.25885	1.25885
inter-molecular	H3	H2A	57	6	2	2	0.879426	0.879426
inter-molecular	H3	H2A	57	75	2	12	0.484126	0.484126
inter-molecular	H3	H2A	57	119	29	30	7.00789	7.00789
inter-molecular	H3	H2A	57	120	34	39	12.3134	12.3134
inter-molecular	H3	H2A	57	126	38	50	4.61083	4.61083
inter-molecular	H3	H2A	65	-4	4	4	1.04001	1.04001
inter-molecular	H3	H2A	80	-4	2	2	1.43063	1.43063
inter-molecular	H3	H2A	123	119	13	16	1.69465	1.69465
inter-molecular	H3	H2A	123	120	11	13	6.31158	6.31158
inter-molecular	H3	H2B	2	117	1	1	0.446117	0.446117
inter-molecular	H3	H2B	2	121	4	7	0.769551	0.769551
inter-molecular	H3	H2B	5	2	5	8	3.9431	3.9431
inter-molecular	H3	H2B	5	6	1	2	0.568636	0.568636
inter-molecular	H3	H2B	5	12	1	2	1.5867	1.5867
inter-molecular	H3	H2B	5	17	1	2	1.0846	1.0846
inter-molecular	H3	H2B	5	21	5	5	0.860121	0.860121
inter-molecular	H3	H2B	5	47	1	1	0.459671	0.459671
inter-molecular	H3	H2B	5	58	3	3	0.970616	0.970616
inter-molecular	H3	H2B	5	109	8	11	7.31158	7.31158
inter-molecular	H3	H2B	5	117	7	10	1.54363	1.54363
inter-molecular	H3	H2B	5	121	15	17	2.14146	2.14146
inter-molecular	H3	H2B	5	126		1		0.164309
inter-molecular	H3	H2B	10	2	3	4	2.68403	2.68403
inter-molecular	H3	H2B	10	21	1	1	0.809668	0.809668
inter-molecular	H3	H2B	10	109	14	16	7.92082	7.92082
inter-molecular	H3	H2B	10	117	1	2	0.772113	0.772113
inter-molecular	H3	H2B	15	109	1	1	0.460924	0.460924
inter-molecular	H3	H2B	19	2	2	5	0.58838	0.58838
inter-molecular	H3	H2B	19	12	1	1	1.13136	1.13136
inter-molecular	H3	H2B	19	109	1	1	0.899629	0.899629
inter-molecular	H3	H2B	19	117	1	1	4.51145	4.51145
inter-molecular	H3	H2B	19	121	3	4	1.81248	1.81248
inter-molecular	H3	H2B	24	2		1		0.225483
inter-molecular	H3	H2B	24	13		1		0.289037
inter-molecular	H3	H2B	24	25	1	2	0.821023	0.821023
inter-molecular	H3	H2B	24	117	1	1	1.11351	1.11351
inter-molecular	H3	H2B	28	2	13	15	5.6038	5.6038
inter-molecular	H3	H2B	28	6	4	4	5.90309	5.90309
inter-molecular	H3	H2B	28	12	2	2	3.84466	3.84466
inter-molecular	H3	H2B	28	13		1		0.164309
inter-molecular	H3	H2B	28	86		1		0.20621
inter-molecular	H3	H2B	28	109	5	6	2.9431	2.9431
inter-molecular	H3	H2B	28	117	2	2	1.03858	1.03858
inter-molecular	H3	H2B	28	121	4	4	1.75945	1.75945
inter-molecular	H3	H2B	28	126	3	3	7.39903	7.39903
inter-molecular	H3	H2B	38	2	1	1	2.41341	2.41341
inter-molecular	H3	H2B	38	86		1		0.195179
inter-molecular	H3	H2B	57	2	9	14	1.97469	1.97469
inter-molecular	H3	H2B	57	6	2	3	0.610834	0.610834
inter-molecular	H3	H2B	57	109	4	4	2.54363	2.54363
inter-molecular	H3	H2B	65	58	67	75	2.85387	2.85387
inter-molecular	H3	H2B	80	2	2	5	0.876148	0.876148
inter-molecular	H3	H2B	80	13	1	1	1.451	1.451
inter-molecular	H3	H2B	80	109	45	63	2.36552	2.36552
inter-molecular	H3	H4	2	17	1	2	0.334419	0.334419
inter-molecular	H3	H4	5	6		2		0.226214
inter-molecular	H3	H4	5	9		3		0.203426
inter-molecular	H3	H4	5	13		1		0.220404
inter-molecular	H3	H4	5	21	10	12	2.66555	2.66555
inter-molecular	H3	H4	5	45	2	2	0.551294	0.551294
inter-molecular	H3	H4	5	60		1		0.187087
inter-molecular	H3	H4	5	78	4	7	0.853872	0.853872
inter-molecular	H3	H4	10	21	17	19	3.93554	3.93554
inter-molecular	H3	H4	10	45	2	2	0.567031	0.567031
inter-molecular	H3	H4	10	78	1	1	0.928118	0.928118
inter-molecular	H3	H4	15	6	1	1	1.55752	1.55752
inter-molecular	H3	H4	15	21	7	11	1.75945	1.75945
inter-molecular	H3	H4	15	92		1		0.143271
inter-molecular	H3	H4	19	21	2	6	0.555955	0.555955
inter-molecular	H3	H4	19	92	2	3	1.02365	1.02365
inter-molecular	H3	H4	24	6	6	8	2.17134	2.17134
inter-molecular	H3	H4	24	21	11	14	2.76195	2.76195
inter-molecular	H3	H4	28	6	6	6	2.58336	2.58336
inter-molecular	H3	H4	28	9		2		0.259637
inter-molecular	H3	H4	28	13	4	5	1.52433	1.52433
inter-molecular	H3	H4	28	17	1	2	0.752027	0.752027
inter-molecular	H3	H4	28	21	8	8	1.72584	1.72584
inter-molecular	H3	H4	28	78	4	4	8.64397	8.64397
inter-molecular	H3	H4	28	92	3	3	0.844664	0.844664
inter-molecular	H3	H4	37	21	5	6	2.46344	2.46344
inter-molecular	H3	H4	37	92		2		0.155523
inter-molecular	H3	H4	38	21	2	2	1.90658	1.90658
inter-molecular	H3	H4	38	45	3	4	1.31876	1.31876
inter-molecular	H3	H4	38	92	4	4	0.756962	0.756962
inter-molecular	H3	H4	57	6	1	2	0.614394	0.614394
inter-molecular	H3	H4	57	21	5	10	2.80688	2.80688
inter-molecular	H3	H4	57	78	2	2	1.73283	1.73283
inter-molecular	H3	H4	57	92	23	23	7.64589	7.64589
inter-molecular	H3	H4	65	6	2	6	0.950782	0.950782
inter-molecular	H3	H4	65	17		2		0.175224
inter-molecular	H3	H4	65	21	7	9	2.72584	2.72584
inter-molecular	H3	H4	80	6	18	20	4.88273	4.88273
inter-molecular	H3	H4	80	9	13	14	1.42481	1.42481
inter-molecular	H3	H4	80	13	17	20	2.85699	2.85699
inter-molecular	H3	H4	80	21	17	20	5.25964	5.25964
inter-molecular	H3	H4	80	78	57	77	26.7033	26.7033
inter-molecular	H3	H4	80	80	12	14	3.87943	3.87943
inter-molecular	H3	H4	123	21	1	1	0.361511	0.361511
inter-molecular	H3	INTS1	15	443		1		0.173925
inter-molecular	H3	INTS1	38	1718		2		0.162412
inter-molecular	H3	INTS1	123	76		1		0.159894
inter-molecular	H3	INTS10	5	172		1		0.195861
inter-molecular	H3	INTS10	10	26	1	1	0.552842	0.552842
inter-molecular	H3	INTS10	24	532		1		0.200659
inter-molecular	H3	INTS10	28	371	1	1	0.844664	0.844664
inter-molecular	H3	INTS10	37	400		1		0.117475
inter-molecular	H3	INTS10	80	371		1		0.169411
inter-molecular	H3	INTS11E203Q	15	115		1		0.303644
inter-molecular	H3	INTS13	2	563		1		0.14752
inter-molecular	H3	INTS13	10	2	1	1	2.5376	2.5376
inter-molecular	H3	INTS13	10	576		1		0.179799
inter-molecular	H3	INTS13	10	589		1		0.187087
inter-molecular	H3	INTS13	38	2		1		0.272459
inter-molecular	H3	INTS15	19	64		1		0.177832
inter-molecular	H3	INTS2	24	847		1		0.283162
inter-molecular	H3	INTS3	10	169	1	1	0.623423	0.623423
inter-molecular	H3	INTS3	10	480	1	1	1.11182	1.11182
inter-molecular	H3	INTS3	24	938		2		0.157391
inter-molecular	H3	INTS3	28	5		1		0.16813
inter-molecular	H3	INTS3	38	492		1		0.135489
inter-molecular	H3	INTS4	10	239		1		0.14691
inter-molecular	H3	INTS4	10	505		1		0.158641
inter-molecular	H3	INTS6	10	326	5	5	2.29243	2.29243
inter-molecular	H3	INTS6	10	429		1		0.179142
inter-molecular	H3	INTS6	10	485		1		0.215383
inter-molecular	H3	INTS6	15	818		1		0.135489
inter-molecular	H3	INTS7	28	266	1	1	1.49621	1.49621
inter-molecular	H3	INTS8	80	547		1		0.306273
inter-molecular	H3	INTS9	19	159		1		0.180456
inter-molecular	H3	INTS9	28	159		1		0.157391
inter-molecular	H3	NELFB	24	291		1		0.269218
inter-molecular	H3	NELFC	80	379	1	1	0.331614	0.331614
inter-molecular	H3	NELFE	10	101		1		0.185087
inter-molecular	H3	NELFE	65	97		1		0.176526
inter-molecular	H3	PP2AA	2	374		1		0.166853
inter-molecular	H3	PP2AA	10	546		1		0.14813
inter-molecular	H3	RBP12	57	50	17	36	2.37366	2.37366
inter-molecular	H3	RPB1	5	42	1	3	0.374688	0.374688
inter-molecular	H3	RPB1	5	127		1		0.158641
inter-molecular	H3	RPB1	5	134	1	1	0.863279	0.863279
inter-molecular	H3	RPB1	5	163	1	1	0.725842	0.725842
inter-molecular	H3	RPB1	5	179		1		0.113509
inter-molecular	H3	RPB1	5	212	16	16	17.71	17.71
inter-molecular	H3	RPB1	5	213	14	16	1.7986	1.7986
inter-molecular	H3	RPB1	5	285	2	2	10.6234	10.6234
inter-molecular	H3	RPB1	10	163	3	4	2.13668	2.13668
inter-molecular	H3	RPB1	10	212	34	36	6.70333	6.70333
inter-molecular	H3	RPB1	10	213	10	12	2.72125	2.72125
inter-molecular	H3	RPB1	10	1278		1		0.322393
inter-molecular	H3	RPB1	15	179	3	3	1.62525	1.62525
inter-molecular	H3	RPB1	15	212	8	10	2.08884	2.08884
inter-molecular	H3	RPB1	15	213	8	11	4.02273	4.02273
inter-molecular	H3	RPB1	19	163	2	2	0.90309	0.90309
inter-molecular	H3	RPB1	19	212	8	9	9.44733	9.44733
inter-molecular	H3	RPB1	19	213	11	12	2.76447	2.76447
inter-molecular	H3	RPB1	19	1278	1	3	1.71897	1.71897
inter-molecular	H3	RPB1	24	212	5	6	4.26841	4.26841
inter-molecular	H3	RPB1	24	213	26	30	5.57025	5.57025
inter-molecular	H3	RPB1	28	163	3	3	2.91721	2.91721
inter-molecular	H3	RPB1	28	212	5	5	8.42366	8.42366
inter-molecular	H3	RPB1	28	213	7	9	7.34969	7.34969
inter-molecular	H3	RPB1	28	1132		1		0.217527
inter-molecular	H3	RPB1	37	212		1		0.146302
inter-molecular	H3	RPB1	37	213	6	6	2.24489	2.24489
inter-molecular	H3	RPB1	37	1278	1	1	1.95861	1.95861
inter-molecular	H3	RPB1	38	212	1	1	2.01189	2.01189
inter-molecular	H3	RPB1	57	212	1	1	4.95078	4.95078
inter-molecular	H3	RPB1	57	1014		1		0.170696
inter-molecular	H3	RPB1	57	1268	12	12	6.83565	6.83565
inter-molecular	H3	RPB1	57	1278	23	25	8.08619	8.08619
inter-molecular	H3	RPB2	5	210	1	2	1.90309	1.90309
inter-molecular	H3	RPB2	5	248	3	5	2.35952	2.35952
inter-molecular	H3	RPB2	5	249	21	22	2.62525	2.62525
inter-molecular	H3	RPB2	5	264	5	5	4.20204	4.20204
inter-molecular	H3	RPB2	5	327	3	4	7.10513	7.10513
inter-molecular	H3	RPB2	5	332	3	3	1.451	1.451
inter-molecular	H3	RPB2	5	337	10	13	2.83268	2.83268
inter-molecular	H3	RPB2	5	421		2		0.307153
inter-molecular	H3	RPB2	5	458	2	2	1.01278	1.01278
inter-molecular	H3	RPB2	10	210	2	2	5.97062	5.97062
inter-molecular	H3	RPB2	10	248	3	3	2.28904	2.28904
inter-molecular	H3	RPB2	10	249	19	20	13.3478	13.3478
inter-molecular	H3	RPB2	10	264	5	5	3.57349	3.57349
inter-molecular	H3	RPB2	10	332		1		0.278189
inter-molecular	H3	RPB2	10	337	1	1	1.17914	1.17914
inter-molecular	H3	RPB2	10	458		1		0.163676
inter-molecular	H3	RPB2	15	248	2	3	1.73049	1.73049
inter-molecular	H3	RPB2	15	249	7	9	1.11126	1.11126
inter-molecular	H3	RPB2	15	264	1	2	0.338187	0.338187
inter-molecular	H3	RPB2	15	337		1		0.197911
inter-molecular	H3	RPB2	15	458	1	2	0.357535	0.357535
inter-molecular	H3	RPB2	19	248	1	3	0.764472	0.764472
inter-molecular	H3	RPB2	19	249	20	23	4.06956	4.06956
inter-molecular	H3	RPB2	19	264		2		0.203426
inter-molecular	H3	RPB2	19	327		1		0.10902
inter-molecular	H3	RPB2	19	332	5	8	6.05208	6.05208
inter-molecular	H3	RPB2	19	337	1	2	2.93181	2.93181
inter-molecular	H3	RPB2	19	458	1	1	0.464706	0.464706
inter-molecular	H3	RPB2	24	248	1	4	0.393619	0.393619
inter-molecular	H3	RPB2	24	249	18	20	5.87615	5.87615
inter-molecular	H3	RPB2	24	264	4	5	2.40894	2.40894
inter-molecular	H3	RPB2	24	337	1	2	0.463442	0.463442
inter-molecular	H3	RPB2	28	210	2	2	1.23136	1.23136
inter-molecular	H3	RPB2	28	248	6	8	3.54516	3.54516
inter-molecular	H3	RPB2	28	249	27	30	7.92812	7.92812
inter-molecular	H3	RPB2	28	264	8	8	8.69037	8.69037
inter-molecular	H3	RPB2	28	327	1	1	1.22768	1.22768
inter-molecular	H3	RPB2	28	332	5	5	1.3851	1.3851
inter-molecular	H3	RPB2	28	340		1		0.327902
inter-molecular	H3	RPB2	28	458	1	1	0.860121	0.860121
inter-molecular	H3	RPB2	37	248	2	5	0.946922	0.946922
inter-molecular	H3	RPB2	37	249	17	20	6.79317	6.79317
inter-molecular	H3	RPB2	37	264	6	10	0.935542	0.935542
inter-molecular	H3	RPB2	37	332	5	17	0.642065	0.642065
inter-molecular	H3	RPB2	38	249	18	20	19.2373	19.2373
inter-molecular	H3	RPB2	38	264	10	13	1.98716	1.98716
inter-molecular	H3	RPB2	38	327		1		0.161781
inter-molecular	H3	RPB2	38	332	11	13	1.4045	1.4045
inter-molecular	H3	RPB4	5	75	1	1	1.6925	1.6925
inter-molecular	H3	RPB4	5	91	4	4	0.756962	0.756962
inter-molecular	H3	RPB4	15	91		1		0.151195
inter-molecular	H3	RPB4	19	91		1		0.151811
inter-molecular	H3	RPB4	28	91	4	4	2.88941	2.88941
inter-molecular	H3	RPB5	5	85	11	14	2.51004	2.51004
inter-molecular	H3	RPB5	5	88	6	7	1.4318	1.4318
inter-molecular	H3	RPB5	5	186	3	4	0.669586	0.669586
inter-molecular	H3	RPB5	5	192	1	2	1.13253	1.13253
inter-molecular	H3	RPB5	10	85	22	25	5.73283	5.73283
inter-molecular	H3	RPB5	10	88	6	6	2.40012	2.40012
inter-molecular	H3	RPB5	10	192	6	6	2.05998	2.05998
inter-molecular	H3	RPB5	15	85	2	3	0.838632	0.838632
inter-molecular	H3	RPB5	19	85	9	9	2.31336	2.31336
inter-molecular	H3	RPB5	24	85	1	3	1.007	1.007
inter-molecular	H3	RPB5	28	85	3	3	2.15181	2.15181
inter-molecular	H3	RPB7	10	29	1	2	0.610834	0.610834
inter-molecular	H3	RPB9	15	30		1		0.161151
inter-molecular	H3	RPB9	28	27	2	2	1.75203	1.75203
inter-molecular	H3	RPB9	38	27	11	13	2.31158	2.31158
inter-molecular	H3	RPB9	38	30	7	8	7.92082	7.92082
inter-molecular	H3	RPB9	57	30	1	2	0.742321	0.742321
inter-molecular	H3	SPT5	5	323		2		0.163043
inter-molecular	H3	SPT5	19	470	1	4	0.429457	0.429457
inter-molecular	H3	SPT5	57	578	1	2	0.326058	0.326058
inter-molecular	H3	TFIIS	19	143		1		0.175224
inter-molecular	H3	TRYPSIN	10	77		1		0.161151
inter-molecular	H3	TRYPSIN	15	77		1		0.139063
inter-molecular	H4	H2A	1	6	2	2	0.525784	0.525784
inter-molecular	H4	H2A	6	96	15	16	3.27165	3.27165
inter-molecular	H4	H2A	6	119	1	3	0.44855	0.44855
inter-molecular	H4	H2A	9	-4		1		0.213249
inter-molecular	H4	H2A	9	96	9	11	3.68194	3.68194
inter-molecular	H4	H2A	13	96	9	10	3.07988	3.07988
inter-molecular	H4	H2A	17	16	2	2	0.530178	0.530178
inter-molecular	H4	H2A	21	6	2	2	1.89279	1.89279
inter-molecular	H4	H2A	21	16	1	1	0.688246	0.688246
inter-molecular	H4	H2A	21	96	48	60	7.77989	7.77989
inter-molecular	H4	H2A	21	120	4	5	0.954677	0.954677
inter-molecular	H4	H2A	21	126	2	3	3.70774	3.70774
inter-molecular	H4	H2A	45	119		2		0.254145
inter-molecular	H4	H2A	45	120	2	2	0.543634	0.543634
inter-molecular	H4	H2A	60	96	7	7	2.767	2.767
inter-molecular	H4	H2A	78	-4	1	1	2.03621	2.03621
inter-molecular	H4	H2A	92	37	33	34	7.63451	7.63451
inter-molecular	H4	H2B	6	2	2	2	1.44855	1.44855
inter-molecular	H4	H2B	6	6	1	2	0.369572	0.369572
inter-molecular	H4	H2B	6	17	1	1	0.349692	0.349692
inter-molecular	H4	H2B	6	21	1	4	0.438899	0.438899
inter-molecular	H4	H2B	6	109	5	6	2.17263	2.17263
inter-molecular	H4	H2B	6	117	5	6	4.24565	4.24565
inter-molecular	H4	H2B	6	121	1	1	1.04915	1.04915
inter-molecular	H4	H2B	9	109		3		0.221849
inter-molecular	H4	H2B	13	2		1		0.175874
inter-molecular	H4	H2B	17	25	1	2	0.330683	0.330683
inter-molecular	H4	H2B	21	2	10	13	12.1537	12.1537
inter-molecular	H4	H2B	21	13	1	1	1.34104	1.34104
inter-molecular	H4	H2B	21	109	19	25	2.88606	2.88606
inter-molecular	H4	H2B	21	117	7	7	3.97469	3.97469
inter-molecular	H4	H2B	21	126	3	3	2.33913	2.33913
inter-molecular	H4	H2B	78	2	2	3	1.87615	1.87615
inter-molecular	H4	H2B	78	126	1	1	0.603801	0.603801
inter-molecular	H4	H2B	92	35	29	29	17.1158	17.1158
inter-molecular	H4	H2B	92	86	5	11	3.97062	3.97062
inter-molecular	H4	H3	6	5		2		0.226214
inter-molecular	H4	H3	6	15	1	1	1.55752	1.55752
inter-molecular	H4	H3	6	24	6	8	2.17134	2.17134
inter-molecular	H4	H3	6	28	6	6	2.58336	2.58336
inter-molecular	H4	H3	6	57	1	2	0.614394	0.614394
inter-molecular	H4	H3	6	65	2	6	0.950782	0.950782
inter-molecular	H4	H3	6	80	18	20	4.88273	4.88273
inter-molecular	H4	H3	9	5		3		0.203426
inter-molecular	H4	H3	9	28		2		0.259637
inter-molecular	H4	H3	9	80	13	14	1.42481	1.42481
inter-molecular	H4	H3	13	5		1		0.220404
inter-molecular	H4	H3	13	28	4	5	1.52433	1.52433
inter-molecular	H4	H3	13	80	17	20	2.85699	2.85699
inter-molecular	H4	H3	17	2	1	2	0.334419	0.334419
inter-molecular	H4	H3	17	28	1	2	0.752027	0.752027
inter-molecular	H4	H3	17	65		2		0.175224
inter-molecular	H4	H3	21	5	10	12	2.66555	2.66555
inter-molecular	H4	H3	21	10	17	19	3.93554	3.93554
inter-molecular	H4	H3	21	15	7	11	1.75945	1.75945
inter-molecular	H4	H3	21	19	2	6	0.555955	0.555955
inter-molecular	H4	H3	21	24	11	14	2.76195	2.76195
inter-molecular	H4	H3	21	28	8	8	1.72584	1.72584
inter-molecular	H4	H3	21	37	5	6	2.46344	2.46344
inter-molecular	H4	H3	21	38	2	2	1.90658	1.90658
inter-molecular	H4	H3	21	57	5	10	2.80688	2.80688
inter-molecular	H4	H3	21	65	7	9	2.72584	2.72584
inter-molecular	H4	H3	21	80	17	20	5.25964	5.25964
inter-molecular	H4	H3	21	123	1	1	0.361511	0.361511
inter-molecular	H4	H3	45	5	2	2	0.551294	0.551294
inter-molecular	H4	H3	45	10	2	2	0.567031	0.567031
inter-molecular	H4	H3	45	38	3	4	1.31876	1.31876
inter-molecular	H4	H3	60	5		1		0.187087
inter-molecular	H4	H3	78	5	4	7	0.853872	0.853872
inter-molecular	H4	H3	78	10	1	1	0.928118	0.928118
inter-molecular	H4	H3	78	28	4	4	8.64397	8.64397
inter-molecular	H4	H3	78	57	2	2	1.73283	1.73283
inter-molecular	H4	H3	78	80	57	77	26.7033	26.7033
inter-molecular	H4	H3	80	80	12	14	3.87943	3.87943
inter-molecular	H4	H3	92	15		1		0.143271
inter-molecular	H4	H3	92	19	2	3	1.02365	1.02365
inter-molecular	H4	H3	92	28	3	3	0.844664	0.844664
inter-molecular	H4	H3	92	37		2		0.155523
inter-molecular	H4	H3	92	38	4	4	0.756962	0.756962
inter-molecular	H4	H3	92	57	23	23	7.64589	7.64589
inter-molecular	H4	INTS1	6	100		1		0.177178
inter-molecular	H4	INTS1	6	370		1		0.151811
inter-molecular	H4	INTS1	9	100		1		0.20412
inter-molecular	H4	INTS1	21	569	2	2	0.987163	0.987163
inter-molecular	H4	INTS1	21	1135		1		0.171985
inter-molecular	H4	INTS10	1	371		1		0.114639
inter-molecular	H4	INTS10	6	371		1		0.161781
inter-molecular	H4	INTS10	21	1	1	1	0.481486	0.481486
inter-molecular	H4	INTS11E203Q	1	426		1		0.277366
inter-molecular	H4	INTS11E203Q	2	522		1		0.189767
inter-molecular	H4	INTS11E203Q	6	-1		1		0.237321
inter-molecular	H4	INTS11E203Q	6	224		1		0.156767
inter-molecular	H4	INTS11E203Q	6	306		1		0.163676
inter-molecular	H4	INTS11E203Q	9	224		2		0.213959
inter-molecular	H4	INTS13	9	633		1		0.284833
inter-molecular	H4	INTS13	21	367	4	4	4.63078	4.63078
inter-molecular	H4	INTS2	1	1156		1		0.211125
inter-molecular	H4	INTS2	6	518	1	1	0.444906	0.444906
inter-molecular	H4	INTS2	9	231		1		0.16877
inter-molecular	H4	INTS3	6	7		3		0.238824
inter-molecular	H4	INTS3	6	169		1		0.101275
inter-molecular	H4	INTS3	6	483		1		0.199283
inter-molecular	H4	INTS3	6	492	1	1	0.580044	0.580044
inter-molecular	H4	INTS3	9	989		2		0.156767
inter-molecular	H4	INTS3	21	2	4	7	1.53611	1.53611
inter-molecular	H4	INTS3	78	989	1	1	0.812479	0.812479
inter-molecular	H4	INTS4	6	15	1	1	0.50307	0.50307
inter-molecular	H4	INTS6	1	655		1		0.155523
inter-molecular	H4	INTS6	6	499		1		0.226214
inter-molecular	H4	INTS6	6	795		1		0.166853
inter-molecular	H4	INTS6	6	798		1		0.211832
inter-molecular	H4	INTS6	6	818		3		0.231362
inter-molecular	H4	INTS7	1	266		1		0.323306
inter-molecular	H4	INTS8	21	910		1		0.297569
inter-molecular	H4	INTS9	80	149	1	1	1.52871	1.52871
inter-molecular	H4	RPB1	1	1155	1	1	0.55752	0.55752
inter-molecular	H4	RPB1	6	212	21	24	4.56225	4.56225
inter-molecular	H4	RPB1	6	213	2	5	0.730487	0.730487
inter-molecular	H4	RPB1	6	346		2		0.314258
inter-molecular	H4	RPB1	9	213		1		0.145087
inter-molecular	H4	RPB1	17	212	2	3	0.946922	0.946922
inter-molecular	H4	RPB1	21	149	34	36	29.317	29.317
inter-molecular	H4	RPB2	2	249		1		0.14691
inter-molecular	H4	RPB2	6	264	1	1	0.429457	0.429457
inter-molecular	H4	RPB5	6	15		1		0.251037
inter-molecular	H4	RPB6	9	103		1		0.218245
inter-molecular	INTS1	H2A	5	119		1		0.158641
inter-molecular	INTS1	H2A	1778	10		1		0.17134
inter-molecular	INTS1	H2B	76	86	1	4	0.519993	0.519993
inter-molecular	INTS1	H2B	79	86		1		0.278189
inter-molecular	INTS1	H2B	100	2		1		0.209012
inter-molecular	INTS1	H3	76	123		1		0.159894
inter-molecular	INTS1	H3	443	15		1		0.173925
inter-molecular	INTS1	H3	1718	38		2		0.162412
inter-molecular	INTS1	H4	100	6		1		0.177178
inter-molecular	INTS1	H4	100	9		1		0.20412
inter-molecular	INTS1	H4	370	6		1		0.151811
inter-molecular	INTS1	H4	569	21	2	2	0.987163	0.987163
inter-molecular	INTS1	H4	1135	21		1		0.171985
inter-molecular	INTS1	INTS10	-1	197	3	3	5.63639	5.63639
inter-molecular	INTS1	INTS10	-1	289	2	2	1.47237	1.47237
inter-molecular	INTS1	INTS10	-1	364	1	1	0.462181	0.462181
inter-molecular	INTS1	INTS10	-1	371	6	6	1.18046	1.18046
inter-molecular	INTS1	INTS10	-1	378	6	6	4.04239	4.04239
inter-molecular	INTS1	INTS10	-1	606	2	2	3.53462	3.53462
inter-molecular	INTS1	INTS10	-1	669	7	8	3.72584	3.72584
inter-molecular	INTS1	INTS10	5	26	2	3	0.920819	0.920819
inter-molecular	INTS1	INTS10	5	94	1	1	0.416801	0.416801
inter-molecular	INTS1	INTS10	5	117	1	1	1.4828	1.4828
inter-molecular	INTS1	INTS10	5	197	4	4	1.04239	1.04239
inter-molecular	INTS1	INTS10	5	239		1		0.144481
inter-molecular	INTS1	INTS10	5	289	1	3	0.50307	0.50307
inter-molecular	INTS1	INTS10	5	371	5	9	4.27003	4.27003
inter-molecular	INTS1	INTS10	5	463	1	1	0.793174	0.793174
inter-molecular	INTS1	INTS10	5	606		2		0.261219
inter-molecular	INTS1	INTS10	5	669	2	5	0.732828	0.732828
inter-molecular	INTS1	INTS10	47	669	4	5	1.31158	1.31158
inter-molecular	INTS1	INTS10	79	371	2	2	0.358526	0.358526
inter-molecular	INTS1	INTS10	100	26	4	4	2.59346	2.59346
inter-molecular	INTS1	INTS10	100	669	9	11	0.896196	0.896196
inter-molecular	INTS1	INTS10	100	672	1	1	0.8041	0.8041
inter-molecular	INTS1	INTS10	150	669	3	5	0.896196	0.896196
inter-molecular	INTS1	INTS10	566	672		1		0.191789
inter-molecular	INTS1	INTS10	569	606		1		0.161781
inter-molecular	INTS1	INTS10	940	371		1		0.195861
inter-molecular	INTS1	INTS10	940	378		1		0.213959
inter-molecular	INTS1	INTS10	940	463		1		0.267606
inter-molecular	INTS1	INTS10	1778	371		1		0.106793
inter-molecular	INTS1	INTS10	1947	371	1	1	0.401209	0.401209
inter-molecular	INTS1	INTS10	2052	541		2		0.314258
inter-molecular	INTS1	INTS11E203Q	-1	292	7	7	2.63827	2.63827
inter-molecular	INTS1	INTS11E203Q	-1	339	2	2	3.59517	3.59517
inter-molecular	INTS1	INTS11E203Q	-1	369	1	1	0.392545	0.392545
inter-molecular	INTS1	INTS11E203Q	-1	500	5	5	3.32422	3.32422
inter-molecular	INTS1	INTS11E203Q	-1	522	1	2	5.46725	5.46725
inter-molecular	INTS1	INTS11E203Q	5	-1	2	3	1.54363	1.54363
inter-molecular	INTS1	INTS11E203Q	5	234		1		0.316053
inter-molecular	INTS1	INTS11E203Q	5	292	1	2	0.806875	0.806875
inter-molecular	INTS1	INTS11E203Q	5	306	2	2	0.89279	0.89279
inter-molecular	INTS1	INTS11E203Q	5	339	9	11	1.93554	1.93554
inter-molecular	INTS1	INTS11E203Q	5	369	4	4	4.5157	4.5157
inter-molecular	INTS1	INTS11E203Q	5	486		1		0.315155
inter-molecular	INTS1	INTS11E203Q	5	500	9	9	1.41567	1.41567
inter-molecular	INTS1	INTS11E203Q	5	522	7	7	0.779892	0.779892
inter-molecular	INTS1	INTS11E203Q	47	500	1	1	1.28819	1.28819
inter-molecular	INTS1	INTS11E203Q	100	339	9	9	3.67985	3.67985
inter-molecular	INTS1	INTS11E203Q	100	522	3	4	2.7122	2.7122
inter-molecular	INTS1	INTS11E203Q	1543	292		1		0.217527
inter-molecular	INTS1	INTS11E203Q	1868	223	11	12	11.9747	11.9747
inter-molecular	INTS1	INTS11E203Q	1947	214	20	27	2.13312	2.13312
inter-molecular	INTS1	INTS11E203Q	1947	223	68	86	16.3335	16.3335
inter-molecular	INTS1	INTS11E203Q	1947	224	2	7	1.73283	1.73283
inter-molecular	INTS1	INTS11E203Q	1947	234	1	2	0.962574	0.962574
inter-molecular	INTS1	INTS11E203Q	1947	292	4	5	1.37572	1.37572
inter-molecular	INTS1	INTS11E203Q	1947	303	3	3	1.10735	1.10735
inter-molecular	INTS1	INTS11E203Q	1947	306	7	8	1.89279	1.89279
inter-molecular	INTS1	INTS11E203Q	1947	339	4	4	6.09583	6.09583
inter-molecular	INTS1	INTS11E203Q	1947	369	14	15	3.22548	3.22548
inter-molecular	INTS1	INTS12	-1	25	56	61	18.9747	18.9747
inter-molecular	INTS1	INTS12	-1	30	2	4	1.74715	1.74715
inter-molecular	INTS1	INTS12	-1	52	2	4	0.616185	0.616185
inter-molecular	INTS1	INTS12	-1	58	3	4	0.482804	0.482804
inter-molecular	INTS1	INTS12	-1	63	7	8	2.82391	2.82391
inter-molecular	INTS1	INTS12	-1	68	3	3	1.52724	1.52724
inter-molecular	INTS1	INTS12	-1	91	9	10	2.06449	2.06449
inter-molecular	INTS1	INTS12	-1	94	13	14	4.29499	4.29499
inter-molecular	INTS1	INTS12	-1	98	3	7	0.801343	0.801343
inter-molecular	INTS1	INTS12	-1	103	4	4	5.22768	5.22768
inter-molecular	INTS1	INTS12	-1	105	2	2	1.39041	1.39041
inter-molecular	INTS1	INTS12	-1	116	2	2	1.91009	1.91009
inter-molecular	INTS1	INTS12	-1	117		1		0.183759
inter-molecular	INTS1	INTS12	-1	122	13	14	3.48017	3.48017
inter-molecular	INTS1	INTS12	-1	198	1	3	0.530178	0.530178
inter-molecular	INTS1	INTS12	-1	217	3	5	0.703335	0.703335
inter-molecular	INTS1	INTS12	-1	248	1	1	1.10347	1.10347
inter-molecular	INTS1	INTS12	5	15	9	9	2.39362	2.39362
inter-molecular	INTS1	INTS12	5	25	11	13	4.58503	4.58503
inter-molecular	INTS1	INTS12	5	30	7	7	3.21681	3.21681
inter-molecular	INTS1	INTS12	5	52	1	7	0.630784	0.630784
inter-molecular	INTS1	INTS12	5	63	1	6	0.347754	0.347754
inter-molecular	INTS1	INTS12	5	68		1		0.271646
inter-molecular	INTS1	INTS12	5	91	1	2	0.518557	0.518557
inter-molecular	INTS1	INTS12	5	94	2	2	1.10127	1.10127
inter-molecular	INTS1	INTS12	5	122	8	10	3.36856	3.36856
inter-molecular	INTS1	INTS12	5	192	2	6	0.568636	0.568636
inter-molecular	INTS1	INTS12	5	217	1	2	0.490797	0.490797
inter-molecular	INTS1	INTS12	5	446	2	2	0.434152	0.434152
inter-molecular	INTS1	INTS12	17	25	6	7	2.82102	2.82102
inter-molecular	INTS1	INTS12	40	25	5	7	1.31426	1.31426
inter-molecular	INTS1	INTS12	47	15	3	3	0.962574	0.962574
inter-molecular	INTS1	INTS12	47	25	7	10	0.560667	0.560667
inter-molecular	INTS1	INTS12	47	52	6	8	2.72584	2.72584
inter-molecular	INTS1	INTS12	47	63	1	1	0.9914	0.9914
inter-molecular	INTS1	INTS12	47	116	1	1	0.701147	0.701147
inter-molecular	INTS1	INTS12	47	122	1	2	1.45593	1.45593
inter-molecular	INTS1	INTS12	76	25	15	17	8.1945	8.1945
inter-molecular	INTS1	INTS12	76	52	1	2	0.355561	0.355561
inter-molecular	INTS1	INTS12	79	25	2	4	1.21467	1.21467
inter-molecular	INTS1	INTS12	79	198	1	1	0.455932	0.455932
inter-molecular	INTS1	INTS12	100	25	9	10	2.8729	2.8729
inter-molecular	INTS1	INTS12	100	52	3	4	4.15739	4.15739
inter-molecular	INTS1	INTS12	100	58	10	13	7.20273	7.20273
inter-molecular	INTS1	INTS12	100	63	12	17	4.4828	4.4828
inter-molecular	INTS1	INTS12	100	68	2	5	2.11407	2.11407
inter-molecular	INTS1	INTS12	100	85		2		0.251812
inter-molecular	INTS1	INTS12	100	91	1	2	0.661544	0.661544
inter-molecular	INTS1	INTS12	100	94	9	9	5.47237	5.47237
inter-molecular	INTS1	INTS12	100	98	5	5	1.21183	1.21183
inter-molecular	INTS1	INTS12	100	105	1	1	1.82102	1.82102
inter-molecular	INTS1	INTS12	100	116	6	9	1.87943	1.87943
inter-molecular	INTS1	INTS12	100	122	9	9	3.75945	3.75945
inter-molecular	INTS1	INTS12	100	192	9	12	4.97062	4.97062
inter-molecular	INTS1	INTS12	100	198	1	1	0.645892	0.645892
inter-molecular	INTS1	INTS12	100	217		2		0.289883
inter-molecular	INTS1	INTS12	108	52	1	1	1.25026	1.25026
inter-molecular	INTS1	INTS12	147	52	12	20	1.79588	1.79588
inter-molecular	INTS1	INTS12	147	58	2	2	1.20901	1.20901
inter-molecular	INTS1	INTS12	147	63	8	9	2.60906	2.60906
inter-molecular	INTS1	INTS12	147	122		1		0.241088
inter-molecular	INTS1	INTS12	150	52	4	12	0.899629	0.899629
inter-molecular	INTS1	INTS12	150	58		2		0.255707
inter-molecular	INTS1	INTS12	150	63	2	7	1.26281	1.26281
inter-molecular	INTS1	INTS12	150	116		1		0.271646
inter-molecular	INTS1	INTS12	150	122	4	6	0.801343	0.801343
inter-molecular	INTS1	INTS12	155	52	47	52	4.03198	4.03198
inter-molecular	INTS1	INTS12	155	58	7	9	6.33348	6.33348
inter-molecular	INTS1	INTS12	155	63	4	4	2.59688	2.59688
inter-molecular	INTS1	INTS12	155	68	2	3	1.20343	1.20343
inter-molecular	INTS1	INTS12	155	94	3	3	1.49485	1.49485
inter-molecular	INTS1	INTS12	155	122	2	2	4.14752	4.14752
inter-molecular	INTS1	INTS12	171	25	6	8	5.16431	5.16431
inter-molecular	INTS1	INTS12	171	52	3	3	4.37059	4.37059
inter-molecular	INTS1	INTS12	171	58		1		0.151195
inter-molecular	INTS1	INTS12	171	63	2	2	4.49757	4.49757
inter-molecular	INTS1	INTS12	197	52	23	32	2.41229	2.41229
inter-molecular	INTS1	INTS12	197	58	4	11	0.627088	0.627088
inter-molecular	INTS1	INTS12	197	63	5	11	2.32239	2.32239
inter-molecular	INTS1	INTS12	197	68	2	2	3.11862	3.11862
inter-molecular	INTS1	INTS12	197	91	3	3	1.10791	1.10791
inter-molecular	INTS1	INTS12	197	103		1		0.161151
inter-molecular	INTS1	INTS12	197	116	2	4	1.9431	1.9431
inter-molecular	INTS1	INTS12	197	122	10	10	6.37366	6.37366
inter-molecular	INTS1	INTS12	197	217		1		0.154282
inter-molecular	INTS1	INTS12	199	52	1	1	0.486782	0.486782
inter-molecular	INTS1	INTS12	247	23	3	4	0.982967	0.982967
inter-molecular	INTS1	INTS12	305	25	13	22	2.19382	2.19382
inter-molecular	INTS1	INTS12	305	30	8	12	1.03105	1.03105
inter-molecular	INTS1	INTS12	305	63	1	1	1.26043	1.26043
inter-molecular	INTS1	INTS12	361	25	1	1	0.527244	0.527244
inter-molecular	INTS1	INTS12	415	103	1	2	0.332547	0.332547
inter-molecular	INTS1	INTS12	415	198		1		0.216096
inter-molecular	INTS1	INTS12	504	15	1	8	0.471083	0.471083
inter-molecular	INTS1	INTS12	695	122	3	3	3.24109	3.24109
inter-molecular	INTS1	INTS12	946	25	1	2	1.48812	1.48812
inter-molecular	INTS1	INTS12	962	25	3	4	1.54668	1.54668
inter-molecular	INTS1	INTS12	962	122	2	2	3.28567	3.28567
inter-molecular	INTS1	INTS12	962	217		1		0.238824
inter-molecular	INTS1	INTS12	962	248	1	1	0.9914	0.9914
inter-molecular	INTS1	INTS12	1323	25	7	9	1.64207	1.64207
inter-molecular	INTS1	INTS12	1718	217		1		0.216096
inter-molecular	INTS1	INTS13	-1	35		1		0.203426
inter-molecular	INTS1	INTS13	-1	135	3	3	1.84466	1.84466
inter-molecular	INTS1	INTS13	-1	167	4	7	1.4168	1.4168
inter-molecular	INTS1	INTS13	-1	188	1	4	0.415669	0.415669
inter-molecular	INTS1	INTS13	-1	496	2	3	1.12726	1.12726
inter-molecular	INTS1	INTS13	-1	507	3	3	2.76195	2.76195
inter-molecular	INTS1	INTS13	-1	521	4	4	1.45967	1.45967
inter-molecular	INTS1	INTS13	-1	524	1	1	0.342944	0.342944
inter-molecular	INTS1	INTS13	-1	549	8	9	6.74232	6.74232
inter-molecular	INTS1	INTS13	-1	563	3	4	1.32422	1.32422
inter-molecular	INTS1	INTS13	-1	576	4	5	3.43415	3.43415
inter-molecular	INTS1	INTS13	-1	580	1	1	0.421361	0.421361
inter-molecular	INTS1	INTS13	-1	604	5	6	1.04479	1.04479
inter-molecular	INTS1	INTS13	-1	668	3	4	1.64016	1.64016
inter-molecular	INTS1	INTS13	5	35		1		0.251812
inter-molecular	INTS1	INTS13	5	135		1		0.203426
inter-molecular	INTS1	INTS13	5	167	5	5	4.53018	4.53018
inter-molecular	INTS1	INTS13	5	223	2	2	0.982967	0.982967
inter-molecular	INTS1	INTS13	5	224	7	11	1.80967	1.80967
inter-molecular	INTS1	INTS13	5	367	5	5	0.79588	0.79588
inter-molecular	INTS1	INTS13	5	496	6	7	2.57675	2.57675
inter-molecular	INTS1	INTS13	5	507	1	2	0.554396	0.554396
inter-molecular	INTS1	INTS13	5	521		4		0.246417
inter-molecular	INTS1	INTS13	5	549	11	12	0.962574	0.962574
inter-molecular	INTS1	INTS13	5	576		1		0.245652
inter-molecular	INTS1	INTS13	5	580	1	2	1.63451	1.63451
inter-molecular	INTS1	INTS13	5	595	1	2	2.13906	2.13906
inter-molecular	INTS1	INTS13	5	604	2	7	1.26761	1.26761
inter-molecular	INTS1	INTS13	5	668		2		0.156145
inter-molecular	INTS1	INTS13	47	367		1		0.199283
inter-molecular	INTS1	INTS13	47	521	1	2	0.493495	0.493495
inter-molecular	INTS1	INTS13	100	167	1	1	0.35164	0.35164
inter-molecular	INTS1	INTS13	100	224	4	5	1.81248	1.81248
inter-molecular	INTS1	INTS13	100	367	4	5	0.815309	0.815309
inter-molecular	INTS1	INTS13	100	521	8	11	3.92812	3.92812
inter-molecular	INTS1	INTS13	100	549	2	2	0.841638	0.841638
inter-molecular	INTS1	INTS13	415	521		2		0.192465
inter-molecular	INTS1	INTS13	415	668	1	1	0.345823	0.345823
inter-molecular	INTS1	INTS13	435	367		1		0.233587
inter-molecular	INTS1	INTS13	435	371	1	3	0.352617	0.352617
inter-molecular	INTS1	INTS13	488	521	2	2	1.13312	1.13312
inter-molecular	INTS1	INTS13	507	367	1	3	0.421361	0.421361
inter-molecular	INTS1	INTS13	566	496	1	1	0.359519	0.359519
inter-molecular	INTS1	INTS13	566	589		1		0.216811
inter-molecular	INTS1	INTS13	602	521	1	1	0.504456	0.504456
inter-molecular	INTS1	INTS13	854	521		1		0.19044
inter-molecular	INTS1	INTS13	940	454		1		0.224754
inter-molecular	INTS1	INTS13	940	563		1		0.193142
inter-molecular	INTS1	INTS13	940	580	1	1	0.869666	0.869666
inter-molecular	INTS1	INTS13	962	224	2	2	14.3904	14.3904
inter-molecular	INTS1	INTS13	1009	586		1		0.159267
inter-molecular	INTS1	INTS13	1646	563		1		0.109579
inter-molecular	INTS1	INTS13	1646	604	1	3	0.431798	0.431798
inter-molecular	INTS1	INTS13	1868	668	1	1	0.970616	0.970616
inter-molecular	INTS1	INTS13	1947	167	2	2	0.573489	0.573489
inter-molecular	INTS1	INTS13	1947	223		1		0.160522
inter-molecular	INTS1	INTS13	1947	668	3	4	1.38616	1.38616
inter-molecular	INTS1	INTS14	-1	435	1	1	1.04096	1.04096
inter-molecular	INTS1	INTS14	-1	442	3	3	2.42481	2.42481
inter-molecular	INTS1	INTS14	5	195	1	2	0.896196	0.896196
inter-molecular	INTS1	INTS14	5	386	4	5	0.728158	0.728158
inter-molecular	INTS1	INTS14	5	425	1	1	1.17914	1.17914
inter-molecular	INTS1	INTS14	5	442	3	3	3.86012	3.86012
inter-molecular	INTS1	INTS14	40	344		1		0.296709
inter-molecular	INTS1	INTS15	5	-1	1	2	0.667562	0.667562
inter-molecular	INTS1	INTS15	1543	64	1	1	0.832683	0.832683
inter-molecular	INTS1	INTS15	1646	255	2	2	1.40671	1.40671
inter-molecular	INTS1	INTS15	1868	273	5	6	2.76195	2.76195
inter-molecular	INTS1	INTS15	1947	273	9	11	1.25181	1.25181
inter-molecular	INTS1	INTS2	-1	68	3	3	2.29585	2.29585
inter-molecular	INTS1	INTS2	-1	69	3	3	2.1349	2.1349
inter-molecular	INTS1	INTS2	-1	255	6	6	5.26201	5.26201
inter-molecular	INTS1	INTS2	-1	510	1	1	0.412289	0.412289
inter-molecular	INTS1	INTS2	-1	568	2	2	2.32975	2.32975
inter-molecular	INTS1	INTS2	-1	570	3	3	0.79588	0.79588
inter-molecular	INTS1	INTS2	5	69	7	7	4.11295	4.11295
inter-molecular	INTS1	INTS2	5	510	4	6	1.09366	1.09366
inter-molecular	INTS1	INTS2	5	518	2	2	1.04096	1.04096
inter-molecular	INTS1	INTS2	5	570	4	5	0.863279	0.863279
inter-molecular	INTS1	INTS2	100	69	4	4	2.76447	2.76447
inter-molecular	INTS1	INTS2	100	510	1	1	0.402305	0.402305
inter-molecular	INTS1	INTS2	150	68	3	8	0.554396	0.554396
inter-molecular	INTS1	INTS2	504	510	5	5	1.75203	1.75203
inter-molecular	INTS1	INTS2	566	510	1	1	0.387216	0.387216
inter-molecular	INTS1	INTS2	854	152	8	9	4.13727	4.13727
inter-molecular	INTS1	INTS2	937	518		2		0.261219
inter-molecular	INTS1	INTS2	939	750	11	14	1.46092	1.46092
inter-molecular	INTS1	INTS2	940	750		2		0.172631
inter-molecular	INTS1	INTS2	946	69		1		0.107905
inter-molecular	INTS1	INTS2	1283	69	6	6	1.67985	1.67985
inter-molecular	INTS1	INTS2	1323	69	14	15	4.23732	4.23732
inter-molecular	INTS1	INTS2	1683	977	22	43	0.970616	0.970616
inter-molecular	INTS1	INTS2	1718	1156	2	4	2.13136	2.13136
inter-molecular	INTS1	INTS2	1778	977	21	22	5.59346	5.59346
inter-molecular	INTS1	INTS2	1778	1154	5	5	7.59007	7.59007
inter-molecular	INTS1	INTS2	1778	1156	18	19	3.93181	3.93181
inter-molecular	INTS1	INTS2	1778	1165	5	7	3.0278	3.0278
inter-molecular	INTS1	INTS2	1778	1170	6	8	3.06651	3.06651
inter-molecular	INTS1	INTS2	1868	1156	5	6	3.20204	3.20204
inter-molecular	INTS1	INTS3	-1	7	6	6	2.9393	2.9393
inter-molecular	INTS1	INTS3	-1	45	2	2	1.04818	1.04818
inter-molecular	INTS1	INTS3	-1	125	8	9	10.0119	10.0119
inter-molecular	INTS1	INTS3	-1	136	5	5	7.57349	7.57349
inter-molecular	INTS1	INTS3	-1	169	1	1	0.570248	0.570248
inter-molecular	INTS1	INTS3	-1	299	16	18	3.60906	3.60906
inter-molecular	INTS1	INTS3	-1	312	4	4	2.13906	2.13906
inter-molecular	INTS1	INTS3	-1	326	8	8	2.90309	2.90309
inter-molecular	INTS1	INTS3	-1	466	6	6	2.50585	2.50585
inter-molecular	INTS1	INTS3	-1	483	8	8	1.06905	1.06905
inter-molecular	INTS1	INTS3	-1	492	6	6	7.41794	7.41794
inter-molecular	INTS1	INTS3	-1	698	7	7	2.41341	2.41341
inter-molecular	INTS1	INTS3	-1	851	3	3	1.17783	1.17783
inter-molecular	INTS1	INTS3	-1	914	2	2	0.399027	0.399027
inter-molecular	INTS1	INTS3	-1	938	8	9	3.03198	3.03198
inter-molecular	INTS1	INTS3	-1	989	2	2	1.64016	1.64016
inter-molecular	INTS1	INTS3	5	5	11	11	1.27491	1.27491
inter-molecular	INTS1	INTS3	5	7	3	4	1.53165	1.53165
inter-molecular	INTS1	INTS3	5	125	5	7	2.78781	2.78781
inter-molecular	INTS1	INTS3	5	136	13	13	2.75945	2.75945
inter-molecular	INTS1	INTS3	5	169	1	1	2.2636	2.2636
inter-molecular	INTS1	INTS3	5	299	7	7	1.71444	1.71444
inter-molecular	INTS1	INTS3	5	312	2	3	1.41341	1.41341
inter-molecular	INTS1	INTS3	5	326	10	12	3.24336	3.24336
inter-molecular	INTS1	INTS3	5	466	1	3	2.02965	2.02965
inter-molecular	INTS1	INTS3	5	480	4	5	1.61618	1.61618
inter-molecular	INTS1	INTS3	5	483	5	6	2.29585	2.29585
inter-molecular	INTS1	INTS3	5	492		1		0.281498
inter-molecular	INTS1	INTS3	5	557	2	3	0.917215	0.917215
inter-molecular	INTS1	INTS3	5	650	1	1	0.39794	0.39794
inter-molecular	INTS1	INTS3	5	698	5	6	0.978811	0.978811
inter-molecular	INTS1	INTS3	5	914	8	11	0.705534	0.705534
inter-molecular	INTS1	INTS3	5	938	6	6	1.19314	1.19314
inter-molecular	INTS1	INTS3	5	989	12	12	4.81248	4.81248
inter-molecular	INTS1	INTS3	5	1032	3	5	0.457175	0.457175
inter-molecular	INTS1	INTS3	17	299	1	1	1.69037	1.69037
inter-molecular	INTS1	INTS3	47	125	3	4	1.68613	1.68613
inter-molecular	INTS1	INTS3	47	299	1	1	0.504456	0.504456
inter-molecular	INTS1	INTS3	47	326	3	6	1.18243	1.18243
inter-molecular	INTS1	INTS3	47	492	1	1	3.34008	3.34008
inter-molecular	INTS1	INTS3	47	698		1		0.179142
inter-molecular	INTS1	INTS3	47	914		1		0.19044
inter-molecular	INTS1	INTS3	79	125	3	3	3.41341	3.41341
inter-molecular	INTS1	INTS3	100	5		2		0.279841
inter-molecular	INTS1	INTS3	100	7	5	5	2.80134	2.80134
inter-molecular	INTS1	INTS3	100	125	4	4	1.67366	1.67366
inter-molecular	INTS1	INTS3	100	299	11	12	5.75945	5.75945
inter-molecular	INTS1	INTS3	100	326	6	9	2.58336	2.58336
inter-molecular	INTS1	INTS3	100	480	3	6	1.30892	1.30892
inter-molecular	INTS1	INTS3	100	483	1	3	0.358526	0.358526
inter-molecular	INTS1	INTS3	100	698	8	9	9.36653	9.36653
inter-molecular	INTS1	INTS3	100	989	10	12	6.05948	6.05948
inter-molecular	INTS1	INTS3	100	1032	5	5	5.5391	5.5391
inter-molecular	INTS1	INTS3	150	7	2	2	1.37986	1.37986
inter-molecular	INTS1	INTS3	150	989		1		0.29073
inter-molecular	INTS1	INTS3	197	299	1	1	1.68825	1.68825
inter-molecular	INTS1	INTS3	197	989		1		0.201349
inter-molecular	INTS1	INTS3	370	299	4	4	7.73993	7.73993
inter-molecular	INTS1	INTS3	370	989	1	2	1.88273	1.88273
inter-molecular	INTS1	INTS3	415	7	3	5	1.28316	1.28316
inter-molecular	INTS1	INTS3	415	136	5	8	1.86967	1.86967
inter-molecular	INTS1	INTS3	415	938		5		0.211125
inter-molecular	INTS1	INTS3	415	989	7	7	2.33724	2.33724
inter-molecular	INTS1	INTS3	443	989	3	3	1.79588	1.79588
inter-molecular	INTS1	INTS3	488	989	2	2	2.96658	2.96658
inter-molecular	INTS1	INTS3	504	989	3	3	1.69897	1.69897
inter-molecular	INTS1	INTS3	524	299	1	1	0.838632	0.838632
inter-molecular	INTS1	INTS3	524	326		1		0.229148
inter-molecular	INTS1	INTS3	524	904	1	2	0.361511	0.361511
inter-molecular	INTS1	INTS3	566	989	3	4	3.01773	3.01773
inter-molecular	INTS1	INTS3	569	1032	5	6	2.19791	2.19791
inter-molecular	INTS1	INTS3	602	989	2	2	3.34199	3.34199
inter-molecular	INTS1	INTS3	606	989	2	2	3.53165	3.53165
inter-molecular	INTS1	INTS3	695	299	2	2	1.24795	1.24795
inter-molecular	INTS1	INTS3	803	989	3	3	5.10347	5.10347
inter-molecular	INTS1	INTS3	803	1032	3	3	2.57675	2.57675
inter-molecular	INTS1	INTS3	854	5	1	1	0.432974	0.432974
inter-molecular	INTS1	INTS3	854	989	15	16	5.86646	5.86646
inter-molecular	INTS1	INTS3	854	1032	6	6	17.7305	17.7305
inter-molecular	INTS1	INTS3	937	1032	3	3	2.31069	2.31069
inter-molecular	INTS1	INTS3	946	299	1	1	0.614394	0.614394
inter-molecular	INTS1	INTS3	946	989		1		0.223299
inter-molecular	INTS1	INTS3	946	1032	1	3	0.943095	0.943095
inter-molecular	INTS1	INTS3	962	299	1	1	0.358526	0.358526
inter-molecular	INTS1	INTS3	962	989	4	4	8.90309	8.90309
inter-molecular	INTS1	INTS3	962	1032	2	2	1.52724	1.52724
inter-molecular	INTS1	INTS3	1009	299		1		0.189096
inter-molecular	INTS1	INTS3	1718	326	3	5	1.05948	1.05948
inter-molecular	INTS1	INTS3	1778	904	1	3	0.366532	0.366532
inter-molecular	INTS1	INTS3	1778	989	1	1	0.906578	0.906578
inter-molecular	INTS1	INTS3	1868	299	13	13	15.1649	15.1649
inter-molecular	INTS1	INTS3	1868	326		2		0.197226
inter-molecular	INTS1	INTS3	1868	480	2	2	1.98716	1.98716
inter-molecular	INTS1	INTS3	1868	483		1		0.262807
inter-molecular	INTS1	INTS3	1947	125	1	2	4.75449	4.75449
inter-molecular	INTS1	INTS3	1947	136	1	1	0.596879	0.596879
inter-molecular	INTS1	INTS3	1947	299	2	5	0.847712	0.847712
inter-molecular	INTS1	INTS3	1947	326	2	4	5.53165	5.53165
inter-molecular	INTS1	INTS3	1947	989	6	7	1.64782	1.64782
inter-molecular	INTS1	INTS3	1947	1032	1	2	1.29843	1.29843
inter-molecular	INTS1	INTS4	-1	6	3	3	1.30627	1.30627
inter-molecular	INTS1	INTS4	-1	26		1		0.114639
inter-molecular	INTS1	INTS4	-1	32	3	3	1.81531	1.81531
inter-molecular	INTS1	INTS4	-1	62	3	3	0.847712	0.847712
inter-molecular	INTS1	INTS4	-1	157	2	3	0.777284	0.777284
inter-molecular	INTS1	INTS4	-1	437	3	5	0.628932	0.628932
inter-molecular	INTS1	INTS4	-1	791	3	5	2.27491	2.27491
inter-molecular	INTS1	INTS4	-1	959	3	5	3.68194	3.68194
inter-molecular	INTS1	INTS4	5	6	4	6	0.769551	0.769551
inter-molecular	INTS1	INTS4	5	32	1	3	1.95078	1.95078
inter-molecular	INTS1	INTS4	5	62	1	3	0.653647	0.653647
inter-molecular	INTS1	INTS4	5	437	7	8	2.24795	2.24795
inter-molecular	INTS1	INTS4	5	791	4	5	1.26761	1.26761
inter-molecular	INTS1	INTS4	5	959	2	3	0.675718	0.675718
inter-molecular	INTS1	INTS4	17	959	1	2	0.44855	0.44855
inter-molecular	INTS1	INTS4	47	32	2	2	1.03621	1.03621
inter-molecular	INTS1	INTS4	47	959	1	4	0.478862	0.478862
inter-molecular	INTS1	INTS4	76	26	1	2	0.681937	0.681937
inter-molecular	INTS1	INTS4	76	27		2		0.184422
inter-molecular	INTS1	INTS4	100	6	6	9	0.754487	0.754487
inter-molecular	INTS1	INTS4	100	32	7	10	3.76447	3.76447
inter-molecular	INTS1	INTS4	100	62	7	7	14.214	14.214
inter-molecular	INTS1	INTS4	100	959	5	7	1.02549	1.02549
inter-molecular	INTS1	INTS4	197	593		1		0.197226
inter-molecular	INTS1	INTS4	415	959	1	1	0.69897	0.69897
inter-molecular	INTS1	INTS4	488	959	2	2	0.5157	0.5157
inter-molecular	INTS1	INTS4	524	959	2	2	0.793174	0.793174
inter-molecular	INTS1	INTS4	854	1	1	2	0.392545	0.392545
inter-molecular	INTS1	INTS4	939	62	1	1	0.815309	0.815309
inter-molecular	INTS1	INTS4	962	1		2		0.254145
inter-molecular	INTS1	INTS4	962	706		1		0.146302
inter-molecular	INTS1	INTS4	1135	593	1	1	0.492144	0.492144
inter-molecular	INTS1	INTS4	1323	791	1	1	1.61439	1.61439
inter-molecular	INTS1	INTS4	1325	791	7	7	3.22548	3.22548
inter-molecular	INTS1	INTS4	1646	593	4	4	0.546682	0.546682
inter-molecular	INTS1	INTS4	1718	593	79	116	2.36754	2.36754
inter-molecular	INTS1	INTS4	1834	593	28	29	3.85387	3.85387
inter-molecular	INTS1	INTS4	1868	437	3	3	1.34872	1.34872
inter-molecular	INTS1	INTS4	1868	479	1	1	0.832683	0.832683
inter-molecular	INTS1	INTS4	1868	508	24	24	11.7496	11.7496
inter-molecular	INTS1	INTS4	1868	593	7	7	15.757	15.757
inter-molecular	INTS1	INTS4	1947	323	15	17	2.8041	2.8041
inter-molecular	INTS1	INTS4	1947	324	118	148	7.25104	7.25104
inter-molecular	INTS1	INTS4	1947	340	69	86	8.61439	8.61439
inter-molecular	INTS1	INTS4	1947	353	45	49	5.91721	5.91721
inter-molecular	INTS1	INTS4	1947	360	6	14	1.80134	1.80134
inter-molecular	INTS1	INTS4	1947	437	9	13	3.68825	3.68825
inter-molecular	INTS1	INTS4	1947	593	10	10	3.03245	3.03245
inter-molecular	INTS1	INTS4	1999	340	4	4	1.77469	1.77469
inter-molecular	INTS1	INTS6	-1	326	1	1	0.627088	0.627088
inter-molecular	INTS1	INTS6	-1	403	1	3	0.614394	0.614394
inter-molecular	INTS1	INTS6	-1	429	2	2	0.725842	0.725842
inter-molecular	INTS1	INTS6	-1	458	4	4	8.4318	8.4318
inter-molecular	INTS1	INTS6	-1	476	6	6	2.23882	2.23882
inter-molecular	INTS1	INTS6	-1	485	4	4	1.41229	1.41229
inter-molecular	INTS1	INTS6	-1	499	6	6	6.4034	6.4034
inter-molecular	INTS1	INTS6	-1	780	2	3	1.91721	1.91721
inter-molecular	INTS1	INTS6	-1	798	2	2	0.508638	0.508638
inter-molecular	INTS1	INTS6	-1	822		1		0.215383
inter-molecular	INTS1	INTS6	-1	835	13	14	6.22475	6.22475
inter-molecular	INTS1	INTS6	5	403	7	8	1.72125	1.72125
inter-molecular	INTS1	INTS6	5	458	7	8	2.46471	2.46471
inter-molecular	INTS1	INTS6	5	476	10	18	1.3851	1.3851
inter-molecular	INTS1	INTS6	5	499	2	2	1.39577	1.39577
inter-molecular	INTS1	INTS6	5	798	1	1	2.37572	2.37572
inter-molecular	INTS1	INTS6	5	826	5	6	3.04528	3.04528
inter-molecular	INTS1	INTS6	5	835	6	8	1.47886	1.47886
inter-molecular	INTS1	INTS6	5	853	3	3	1.13787	1.13787
inter-molecular	INTS1	INTS6	76	643		2		0.177178
inter-molecular	INTS1	INTS6	76	859		1		0.144481
inter-molecular	INTS1	INTS6	100	458	9	11	3.74715	3.74715
inter-molecular	INTS1	INTS6	100	464		1		0.21467
inter-molecular	INTS1	INTS6	100	476	2	3	0.939302	0.939302
inter-molecular	INTS1	INTS6	100	485	1	1	0.982967	0.982967
inter-molecular	INTS1	INTS6	100	623	1	1	0.910095	0.910095
inter-molecular	INTS1	INTS6	197	835	1	1	1.40894	1.40894
inter-molecular	INTS1	INTS6	197	860		2		0.289883
inter-molecular	INTS1	INTS6	415	853	1	1	0.876148	0.876148
inter-molecular	INTS1	INTS6	946	826	1	1	1.42251	1.42251
inter-molecular	INTS1	INTS6	1718	499	21	27	2.70997	2.70997
inter-molecular	INTS1	INTS6	1718	780		1		0.186419
inter-molecular	INTS1	INTS6	1868	499	29	29	5.95078	5.95078
inter-molecular	INTS1	INTS6	1947	476	1	1	0.37366	0.37366
inter-molecular	INTS1	INTS6	1947	499	23	24	3.81248	3.81248
inter-molecular	INTS1	INTS6	1947	835	5	7	2.23732	2.23732
inter-molecular	INTS1	INTS6	1947	853		1		0.165579
inter-molecular	INTS1	INTS7	-1	37	2	3	2.18642	2.18642
inter-molecular	INTS1	INTS7	-1	137	1	2	1.18442	1.18442
inter-molecular	INTS1	INTS7	-1	672	4	5	1.47886	1.47886
inter-molecular	INTS1	INTS7	-1	929	5	5	2.10073	2.10073
inter-molecular	INTS1	INTS7	5	-1		1		0.284833
inter-molecular	INTS1	INTS7	5	137	6	6	1.88606	1.88606
inter-molecular	INTS1	INTS7	5	672	7	8	1.5544	1.5544
inter-molecular	INTS1	INTS7	5	929	10	11	1.5544	1.5544
inter-molecular	INTS1	INTS7	47	929	2	2	7.05998	7.05998
inter-molecular	INTS1	INTS7	100	929		1		0.199971
inter-molecular	INTS1	INTS7	415	929	3	4	0.533132	0.533132
inter-molecular	INTS1	INTS7	504	929	2	4	1.1296	1.1296
inter-molecular	INTS1	INTS7	602	929	6	6	8.3019	8.3019
inter-molecular	INTS1	INTS7	606	929	2	2	0.79588	0.79588
inter-molecular	INTS1	INTS7	819	929	4	5	1.47366	1.47366
inter-molecular	INTS1	INTS7	939	-1		1		0.336299
inter-molecular	INTS1	INTS7	939	485	1	1	0.372634	0.372634
inter-molecular	INTS1	INTS7	940	485	1	1	0.818156	0.818156
inter-molecular	INTS1	INTS7	946	137		1		0.161151
inter-molecular	INTS1	INTS7	992	599		1		0.224754
inter-molecular	INTS1	INTS7	1323	503	1	1	0.568636	0.568636
inter-molecular	INTS1	INTS7	1323	765	61	66	6.16494	6.16494
inter-molecular	INTS1	INTS7	1325	503	10	11	6.45717	6.45717
inter-molecular	INTS1	INTS7	1325	765	23	24	9.56067	9.56067
inter-molecular	INTS1	INTS7	1325	786	2	3	1.24336	1.24336
inter-molecular	INTS1	INTS7	1718	137	1	1	0.958607	0.958607
inter-molecular	INTS1	INTS7	1868	137	12	13	8.2815	8.2815
inter-molecular	INTS1	INTS7	1947	105	12	15	2.30277	2.30277
inter-molecular	INTS1	INTS7	1947	137	28	31	7.18575	7.18575
inter-molecular	INTS1	INTS8	-1	82	1	1	3.39041	3.39041
inter-molecular	INTS1	INTS8	-1	430	4	5	2.7986	2.7986
inter-molecular	INTS1	INTS8	-1	743	3	4	1.56703	1.56703
inter-molecular	INTS1	INTS8	5	82	2	3	1.44491	1.44491
inter-molecular	INTS1	INTS8	5	743	3	4	1.12726	1.12726
inter-molecular	INTS1	INTS8	47	430	1	1	1.7122	1.7122
inter-molecular	INTS1	INTS8	79	483		1		0.122053
inter-molecular	INTS1	INTS8	443	483		1		0.152427
inter-molecular	INTS1	INTS8	566	483		1		0.215383
inter-molecular	INTS1	INTS8	569	910		1		0.171985
inter-molecular	INTS1	INTS8	1323	165		1		0.173277
inter-molecular	INTS1	INTS8	1868	743	3	4	3.767	3.767
inter-molecular	INTS1	INTS8	1947	985		1		0.120331
inter-molecular	INTS1	INTS9	-1	58	2	2	2.52578	2.52578
inter-molecular	INTS1	INTS9	-1	159	2	2	1.55752	1.55752
inter-molecular	INTS1	INTS9	-1	459	5	5	3.67572	3.67572
inter-molecular	INTS1	INTS9	5	58		2		0.188425
inter-molecular	INTS1	INTS9	5	159	1	5	0.718967	0.718967
inter-molecular	INTS1	INTS9	5	459	3	4	1.098	1.098
inter-molecular	INTS1	INTS9	76	459	2	2	5.18046	5.18046
inter-molecular	INTS1	INTS9	100	159	3	4	0.91364	0.91364
inter-molecular	INTS1	INTS9	100	459	2	3	0.567031	0.567031
inter-molecular	INTS1	MPBINTS5	1834	478		2		0.228413
inter-molecular	INTS1	MPBINTS5	1868	-1	2	4	1.4168	1.4168
inter-molecular	INTS1	MPBINTS5	1868	478	14	14	7.31515	7.31515
inter-molecular	INTS1	MPBINTS5	1947	-1	3	5	0.423659	0.423659
inter-molecular	INTS1	MPBINTS5	1947	290	6	6	5.67778	5.67778
inter-molecular	INTS1	MPBINTS5	1947	478	8	9	1.79317	1.79317
inter-molecular	INTS1	MPBINTS5	2052	478	1	1	2.61618	2.61618
inter-molecular	INTS1	NELFA	-1	371	1	1	0.607303	0.607303
inter-molecular	INTS1	NELFA	5	200	1	2	0.510042	0.510042
inter-molecular	INTS1	NELFA	5	371	1	2	0.478862	0.478862
inter-molecular	INTS1	NELFA	370	276		1		0.165579
inter-molecular	INTS1	NELFA	569	255	5	12	0.536107	0.536107
inter-molecular	INTS1	NELFB	79	118		1		0.28567
inter-molecular	INTS1	NELFB	100	72		1		0.235824
inter-molecular	INTS1	NELFB	803	210		1		0.156145
inter-molecular	INTS1	NELFC	-1	58	1	2	1.43063	1.43063
inter-molecular	INTS1	NELFC	-1	263		1		0.185087
inter-molecular	INTS1	NELFC	-1	485	4	8	1.78516	1.78516
inter-molecular	INTS1	NELFC	-1	509	4	4	2.16685	2.16685
inter-molecular	INTS1	NELFC	5	58	2	2	0.655608	0.655608
inter-molecular	INTS1	NELFC	5	213	1	1	1.64397	1.64397
inter-molecular	INTS1	NELFC	5	263	1	1	0.732828	0.732828
inter-molecular	INTS1	NELFC	5	485	3	4	1.8962	1.8962
inter-molecular	INTS1	NELFC	5	509	1	2	0.764472	0.764472
inter-molecular	INTS1	NELFC	47	58	2	5	1.06702	1.06702
inter-molecular	INTS1	NELFC	47	213		1		0.148742
inter-molecular	INTS1	NELFC	79	509	1	3	0.518557	0.518557
inter-molecular	INTS1	NELFC	100	58	1	1	0.521434	0.521434
inter-molecular	INTS1	NELFC	100	485	3	3	4.37779	4.37779
inter-molecular	INTS1	NELFC	100	509	2	3	4.12321	4.12321
inter-molecular	INTS1	NELFC	415	485	1	1	1.66154	1.66154
inter-molecular	INTS1	PP2AA	47	33	1	1	1.23882	1.23882
inter-molecular	INTS1	PP2AA	606	374		1		0.103474
inter-molecular	INTS1	PP2AA	1009	467	1	1	0.39794	0.39794
inter-molecular	INTS1	RBP12	47	5	1	1	0.603801	0.603801
inter-molecular	INTS1	RBP12	626	5		1		0.144481
inter-molecular	INTS1	RBP12	803	5	1	1	0.555955	0.555955
inter-molecular	INTS1	RBP12	1778	50		1		0.326058
inter-molecular	INTS1	RPB1	-1	285	3	3	6.39041	6.39041
inter-molecular	INTS1	RPB1	5	285	5	6	1.80967	1.80967
inter-molecular	INTS1	RPB1	79	466		1		0.20621
inter-molecular	INTS1	RPB1	100	344		1		0.153663
inter-molecular	INTS1	RPB1	197	344		1		0.166853
inter-molecular	INTS1	RPB1	507	547		1		0.157391
inter-molecular	INTS1	RPB1	803	2	1	1	0.347754	0.347754
inter-molecular	INTS1	RPB10	-1	67	4	5	2.88941	2.88941
inter-molecular	INTS1	RPB10	5	67	4	4	3.63078	3.63078
inter-molecular	INTS1	RPB11	992	26		1		0.149967
inter-molecular	INTS1	RPB2	-1	95	1	1	2.49621	2.49621
inter-molecular	INTS1	RPB2	-1	130	8	9	5.14997	5.14997
inter-molecular	INTS1	RPB2	-1	134	5	5	6.74473	6.74473
inter-molecular	INTS1	RPB2	-1	151	10	10	1.88273	1.88273
inter-molecular	INTS1	RPB2	-1	337	1	1	0.661544	0.661544
inter-molecular	INTS1	RPB2	-1	421	3	6	1.05799	1.05799
inter-molecular	INTS1	RPB2	-1	427	1	1	4.99568	4.99568
inter-molecular	INTS1	RPB2	-1	445		1		0.180456
inter-molecular	INTS1	RPB2	-1	458	1	1	1.35458	1.35458
inter-molecular	INTS1	RPB2	-1	815	1	1	0.761954	0.761954
inter-molecular	INTS1	RPB2	-1	820	3	4	1.64016	1.64016
inter-molecular	INTS1	RPB2	-1	821	3	4	4.50446	4.50446
inter-molecular	INTS1	RPB2	5	95	3	8	1.06753	1.06753
inter-molecular	INTS1	RPB2	5	134		2		0.226214
inter-molecular	INTS1	RPB2	5	151	1	2	0.435334	0.435334
inter-molecular	INTS1	RPB2	5	421	14	17	1.75203	1.75203
inter-molecular	INTS1	RPB2	5	427	1	5	0.372634	0.372634
inter-molecular	INTS1	RPB2	5	820	4	4	1.72584	1.72584
inter-molecular	INTS1	RPB2	5	821	9	13	8.11691	8.11691
inter-molecular	INTS1	RPB2	17	130	1	2	0.899629	0.899629
inter-molecular	INTS1	RPB2	17	151	45	75	2.5784	2.5784
inter-molecular	INTS1	RPB2	17	421	1	1	0.603801	0.603801
inter-molecular	INTS1	RPB2	415	630	14	15	2.77728	2.77728
inter-molecular	INTS1	RPB2	415	636	2	3	0.730487	0.730487
inter-molecular	INTS1	RPB2	488	409		1		0.153045
inter-molecular	INTS1	RPB2	504	644	2	4	1.67778	1.67778
inter-molecular	INTS1	RPB2	569	337	1	3	0.356547	0.356547
inter-molecular	INTS1	RPB2	614	497	2	6	0.476254	0.476254
inter-molecular	INTS1	RPB2	992	264		1		0.193142
inter-molecular	INTS1	RPB2	1683	211		1		0.208309
inter-molecular	INTS1	RPB3	-1	155	4	6	2.56225	2.56225
inter-molecular	INTS1	RPB3	5	155	4	6	0.498941	0.498941
inter-molecular	INTS1	RPB4	-1	91	2	2	2.45717	2.45717
inter-molecular	INTS1	RPB4	507	91		1		0.102923
inter-molecular	INTS1	RPB4	1868	2		1		0.200659
inter-molecular	INTS1	RPB6	5	103	1	1	0.524329	0.524329
inter-molecular	INTS1	RPB7	1323	154		1		0.284833
inter-molecular	INTS1	RPB8	-1	146	2	2	3.03105	3.03105
inter-molecular	INTS1	RPB8	47	20		1		0.170696
inter-molecular	INTS1	SPT4	5	-3	1	3	0.826814	0.826814
inter-molecular	INTS1	SPT4	76	8	5	13	1.03433	1.03433
inter-molecular	INTS1	SPT4	1947	102		1		0.236572
inter-molecular	INTS1	SPT5	-1	317	1	3	0.562249	0.562249
inter-molecular	INTS1	SPT5	47	306		1		0.103474
inter-molecular	INTS1	SPT5	488	369		1		0.145087
inter-molecular	INTS1	SPT5	507	185		1		0.189096
inter-molecular	INTS1	SPT5	1947	236		1		0.245652
inter-molecular	INTS10	H2A	371	6		1		0.198596
inter-molecular	INTS10	H2B	289	121		1		0.262013
inter-molecular	INTS10	H2B	659	2		1		0.173277
inter-molecular	INTS10	H2B	672	109	3	6	0.543634	0.543634
inter-molecular	INTS10	H3	26	10	1	1	0.552842	0.552842
inter-molecular	INTS10	H3	172	5		1		0.195861
inter-molecular	INTS10	H3	371	28	1	1	0.844664	0.844664
inter-molecular	INTS10	H3	371	80		1		0.169411
inter-molecular	INTS10	H3	400	37		1		0.117475
inter-molecular	INTS10	H3	532	24		1		0.200659
inter-molecular	INTS10	H4	1	21	1	1	0.481486	0.481486
inter-molecular	INTS10	H4	371	1		1		0.114639
inter-molecular	INTS10	H4	371	6		1		0.161781
inter-molecular	INTS10	INTS1	26	5	2	3	0.920819	0.920819
inter-molecular	INTS10	INTS1	26	100	4	4	2.59346	2.59346
inter-molecular	INTS10	INTS1	94	5	1	1	0.416801	0.416801
inter-molecular	INTS10	INTS1	117	5	1	1	1.4828	1.4828
inter-molecular	INTS10	INTS1	197	-1	3	3	5.63639	5.63639
inter-molecular	INTS10	INTS1	197	5	4	4	1.04239	1.04239
inter-molecular	INTS10	INTS1	239	5		1		0.144481
inter-molecular	INTS10	INTS1	289	-1	2	2	1.47237	1.47237
inter-molecular	INTS10	INTS1	289	5	1	3	0.50307	0.50307
inter-molecular	INTS10	INTS1	364	-1	1	1	0.462181	0.462181
inter-molecular	INTS10	INTS1	371	-1	6	6	1.18046	1.18046
inter-molecular	INTS10	INTS1	371	5	5	9	4.27003	4.27003
inter-molecular	INTS10	INTS1	371	79	2	2	0.358526	0.358526
inter-molecular	INTS10	INTS1	371	940		1		0.195861
inter-molecular	INTS10	INTS1	371	1778		1		0.106793
inter-molecular	INTS10	INTS1	371	1947	1	1	0.401209	0.401209
inter-molecular	INTS10	INTS1	378	-1	6	6	4.04239	4.04239
inter-molecular	INTS10	INTS1	378	940		1		0.213959
inter-molecular	INTS10	INTS1	463	5	1	1	0.793174	0.793174
inter-molecular	INTS10	INTS1	463	940		1		0.267606
inter-molecular	INTS10	INTS1	541	2052		2		0.314258
inter-molecular	INTS10	INTS1	606	-1	2	2	3.53462	3.53462
inter-molecular	INTS10	INTS1	606	5		2		0.261219
inter-molecular	INTS10	INTS1	606	569		1		0.161781
inter-molecular	INTS10	INTS1	669	-1	7	8	3.72584	3.72584
inter-molecular	INTS10	INTS1	669	5	2	5	0.732828	0.732828
inter-molecular	INTS10	INTS1	669	47	4	5	1.31158	1.31158
inter-molecular	INTS10	INTS1	669	100	9	11	0.896196	0.896196
inter-molecular	INTS10	INTS1	669	150	3	5	0.896196	0.896196
inter-molecular	INTS10	INTS1	672	100	1	1	0.8041	0.8041
inter-molecular	INTS10	INTS1	672	566		1		0.191789
inter-molecular	INTS10	INTS11E203Q	26	292	1	1	3.8729	3.8729
inter-molecular	INTS10	INTS11E203Q	94	339		2		0.267606
inter-molecular	INTS10	INTS11E203Q	94	522		1		0.189767
inter-molecular	INTS10	INTS11E203Q	197	522	1	1	1.23882	1.23882
inter-molecular	INTS10	INTS11E203Q	201	-1		1		0.139662
inter-molecular	INTS10	INTS11E203Q	234	522	2	4	3.36251	3.36251
inter-molecular	INTS10	INTS11E203Q	239	369		1		0.280669
inter-molecular	INTS10	INTS11E203Q	239	500	5	5	1.87615	1.87615
inter-molecular	INTS10	INTS11E203Q	239	522	1	2	0.910095	0.910095
inter-molecular	INTS10	INTS11E203Q	239	535	5	6	3.30103	3.30103
inter-molecular	INTS10	INTS11E203Q	239	593		2		0.170696
inter-molecular	INTS10	INTS11E203Q	248	339	1	1	0.739929	0.739929
inter-molecular	INTS10	INTS11E203Q	248	522	3	4	2.43533	2.43533
inter-molecular	INTS10	INTS11E203Q	248	535	13	13	2.56067	2.56067
inter-molecular	INTS10	INTS11E203Q	261	522	46	49	4.39254	4.39254
inter-molecular	INTS10	INTS11E203Q	261	535	13	14	3.54363	3.54363
inter-molecular	INTS10	INTS11E203Q	276	-1	1	1	0.917215	0.917215
inter-molecular	INTS10	INTS11E203Q	276	522	45	50	11.7011	11.7011
inter-molecular	INTS10	INTS11E203Q	276	535	4	6	6.6073	6.6073
inter-molecular	INTS10	INTS11E203Q	276	539		1		0.179799
inter-molecular	INTS10	INTS11E203Q	276	593		2		0.193142
inter-molecular	INTS10	INTS11E203Q	289	522	35	45	5.96658	5.96658
inter-molecular	INTS10	INTS11E203Q	289	535	6	7	1.44249	1.44249
inter-molecular	INTS10	INTS11E203Q	364	522	3	3	2.06601	2.06601
inter-molecular	INTS10	INTS11E203Q	369	339	1	1	0.616185	0.616185
inter-molecular	INTS10	INTS11E203Q	369	369		1		0.143271
inter-molecular	INTS10	INTS11E203Q	371	292	3	3	2.85078	2.85078
inter-molecular	INTS10	INTS11E203Q	371	339		1		0.216096
inter-molecular	INTS10	INTS11E203Q	371	362		3		0.257275
inter-molecular	INTS10	INTS11E203Q	371	369		2		0.181115
inter-molecular	INTS10	INTS11E203Q	371	419	1	2	0.497573	0.497573
inter-molecular	INTS10	INTS11E203Q	371	426		1		0.216096
inter-molecular	INTS10	INTS11E203Q	371	500	4	5	2.48812	2.48812
inter-molecular	INTS10	INTS11E203Q	371	522	15	18	2.2426	2.2426
inter-molecular	INTS10	INTS11E203Q	371	535	11	12	3.70997	3.70997
inter-molecular	INTS10	INTS11E203Q	378	522	25	25	3.49621	3.49621
inter-molecular	INTS10	INTS11E203Q	390	522	42	45	16.5498	16.5498
inter-molecular	INTS10	INTS11E203Q	390	535	8	10	3.91009	3.91009
inter-molecular	INTS10	INTS11E203Q	400	500	8	8	21.52	21.52
inter-molecular	INTS10	INTS11E203Q	400	522	13	13	7.49485	7.49485
inter-molecular	INTS10	INTS11E203Q	400	535	10	10	4.98297	4.98297
inter-molecular	INTS10	INTS11E203Q	414	522	12	12	10.5575	10.5575
inter-molecular	INTS10	INTS11E203Q	414	535	14	14	3.82102	3.82102
inter-molecular	INTS10	INTS11E203Q	532	500	7	8	3.95468	3.95468
inter-molecular	INTS10	INTS11E203Q	539	500	2	2	1.81816	1.81816
inter-molecular	INTS10	INTS11E203Q	539	522	6	6	3.10237	3.10237
inter-molecular	INTS10	INTS11E203Q	541	500	3	3	1.25414	1.25414
inter-molecular	INTS10	INTS11E203Q	541	522		2		0.335358
inter-molecular	INTS10	INTS11E203Q	543	522	1	5	1.11691	1.11691
inter-molecular	INTS10	INTS11E203Q	546	369	1	1	0.374688	0.374688
inter-molecular	INTS10	INTS11E203Q	546	500	1	1	0.647817	0.647817
inter-molecular	INTS10	INTS11E203Q	546	522	20	25	6.33442	6.33442
inter-molecular	INTS10	INTS11E203Q	546	535	12	16	6.05061	6.05061
inter-molecular	INTS10	INTS11E203Q	606	419	1	1	0.449772	0.449772
inter-molecular	INTS10	INTS12	172	52		1		0.170696
inter-molecular	INTS10	INTS12	371	93		1		0.271646
inter-molecular	INTS10	INTS12	371	105		1		0.260428
inter-molecular	INTS10	INTS12	400	263		1		0.160522
inter-molecular	INTS10	INTS13	371	167	5	5	1.68825	1.68825
inter-molecular	INTS10	INTS13	371	188		4		0.241088
inter-molecular	INTS10	INTS13	371	224	30	33	12.8601	12.8601
inter-molecular	INTS10	INTS13	371	367		1		0.259637
inter-molecular	INTS10	INTS13	371	521	1	1	0.69897	0.69897
inter-molecular	INTS10	INTS13	371	524	1	1	0.392545	0.392545
inter-molecular	INTS10	INTS13	371	668	1	2	0.328827	0.328827
inter-molecular	INTS10	INTS13	378	223	2	2	15.1068	15.1068
inter-molecular	INTS10	INTS13	378	224	6	6	13.5528	13.5528
inter-molecular	INTS10	INTS13	546	224	2	2	1.30364	1.30364
inter-molecular	INTS10	INTS13	669	632		1		0.200659
inter-molecular	INTS10	INTS13	669	668		1		0.228413
inter-molecular	INTS10	INTS15	26	273	18	21	5.34582	5.34582
inter-molecular	INTS10	INTS15	26	289	2	2	1.11634	1.11634
inter-molecular	INTS10	INTS15	94	-1	2	3	4.20761	4.20761
inter-molecular	INTS10	INTS15	94	273	10	10	9.37263	9.37263
inter-molecular	INTS10	INTS15	371	-1	1	1	2.36957	2.36957
inter-molecular	INTS10	INTS15	541	-1		1		0.189767
inter-molecular	INTS10	INTS2	368	977		1		0.216811
inter-molecular	INTS10	INTS2	369	68		1		0.149354
inter-molecular	INTS10	INTS2	371	69	1	1	1.27491	1.27491
inter-molecular	INTS10	INTS2	659	68	1	2	0.769551	0.769551
inter-molecular	INTS10	INTS2	659	69	5	5	2.13549	2.13549
inter-molecular	INTS10	INTS2	669	68		1		0.318759
inter-molecular	INTS10	INTS3	26	5		2		0.274905
inter-molecular	INTS10	INTS3	26	7	2	2	0.9914	0.9914
inter-molecular	INTS10	INTS3	94	5	5	5	5.18177	5.18177
inter-molecular	INTS10	INTS3	94	7	6	6	4.44009	4.44009
inter-molecular	INTS10	INTS3	94	125		1		0.17134
inter-molecular	INTS10	INTS3	234	7	1	2	0.476254	0.476254
inter-molecular	INTS10	INTS3	239	7	1	1	0.551294	0.551294
inter-molecular	INTS10	INTS3	371	7	1	1	0.716699	0.716699
inter-molecular	INTS10	INTS3	371	299		2		0.194499
inter-molecular	INTS10	INTS3	371	698		1		0.238824
inter-molecular	INTS10	INTS3	371	897	1	1	0.779892	0.779892
inter-molecular	INTS10	INTS3	371	1032	5	6	3.451	3.451
inter-molecular	INTS10	INTS3	390	1032	2	2	0.688246	0.688246
inter-molecular	INTS10	INTS3	463	1	1	1	2.67366	2.67366
inter-molecular	INTS10	INTS3	546	480		1		0.177832
inter-molecular	INTS10	INTS3	606	1	1	2	0.59176	0.59176
inter-molecular	INTS10	INTS3	606	989	1	2	3.45842	3.45842
inter-molecular	INTS10	INTS3	669	7	1	1	0.935542	0.935542
inter-molecular	INTS10	INTS3	669	1032	1	1	0.347754	0.347754
inter-molecular	INTS10	INTS3	672	169		1		0.160522
inter-molecular	INTS10	INTS4	26	6	4	4	1.12436	1.12436
inter-molecular	INTS10	INTS4	26	186	19	20	5.85699	5.85699
inter-molecular	INTS10	INTS4	94	6	9	9	2.50724	2.50724
inter-molecular	INTS10	INTS4	94	15	4	4	2.08566	2.08566
inter-molecular	INTS10	INTS4	94	157	7	7	3.96658	3.96658
inter-molecular	INTS10	INTS4	94	182	7	9	2.39794	2.39794
inter-molecular	INTS10	INTS4	94	186	50	51	16.5452	16.5452
inter-molecular	INTS10	INTS4	94	198	8	8	2.81531	2.81531
inter-molecular	INTS10	INTS4	94	228	1	1	0.785156	0.785156
inter-molecular	INTS10	INTS4	94	593	1	1	1.46218	1.46218
inter-molecular	INTS10	INTS4	172	6	6	6	5.44733	5.44733
inter-molecular	INTS10	INTS4	172	186	2	2	2.91721	2.91721
inter-molecular	INTS10	INTS4	197	6	4	4	1.27165	1.27165
inter-molecular	INTS10	INTS4	197	32		1		0.185087
inter-molecular	INTS10	INTS4	234	6		1		0.270026
inter-molecular	INTS10	INTS4	234	32	2	6	0.468521	0.468521
inter-molecular	INTS10	INTS4	234	62	1	1	2.04191	2.04191
inter-molecular	INTS10	INTS4	234	82	2	4	0.430626	0.430626
inter-molecular	INTS10	INTS4	234	157	11	14	4.00833	4.00833
inter-molecular	INTS10	INTS4	234	182	1	1	0.638272	0.638272
inter-molecular	INTS10	INTS4	234	186	13	17	6.36251	6.36251
inter-molecular	INTS10	INTS4	239	6	9	10	2.34199	2.34199
inter-molecular	INTS10	INTS4	239	26	2	4	2.96658	2.96658
inter-molecular	INTS10	INTS4	239	32	3	5	0.718967	0.718967
inter-molecular	INTS10	INTS4	239	62	8	8	5.6216	5.6216
inter-molecular	INTS10	INTS4	239	82	2	2	1.70115	1.70115
inter-molecular	INTS10	INTS4	239	157	23	26	4.35262	4.35262
inter-molecular	INTS10	INTS4	239	182	4	4	3.91721	3.91721
inter-molecular	INTS10	INTS4	239	186	22	23	6.42829	6.42829
inter-molecular	INTS10	INTS4	239	198	1	2	0.562249	0.562249
inter-molecular	INTS10	INTS4	248	157	12	16	10.1163	10.1163
inter-molecular	INTS10	INTS4	248	186	10	12	4.72125	4.72125
inter-molecular	INTS10	INTS4	276	6	3	4	1.59007	1.59007
inter-molecular	INTS10	INTS4	276	15		1		0.145087
inter-molecular	INTS10	INTS4	276	959	1	1	0.446117	0.446117
inter-molecular	INTS10	INTS4	371	6	14	16	6.12378	6.12378
inter-molecular	INTS10	INTS4	463	6	4	6	1.88273	1.88273
inter-molecular	INTS10	INTS4	515	15	2	2	1.15677	1.15677
inter-molecular	INTS10	INTS4	532	32		2		0.175874
inter-molecular	INTS10	INTS4	546	6	5	5	2.10679	2.10679
inter-molecular	INTS10	INTS4	669	6	6	7	1.26201	1.26201
inter-molecular	INTS10	INTS4	669	15	3	5	0.747147	0.747147
inter-molecular	INTS10	INTS4	669	26	2	5	0.432974	0.432974
inter-molecular	INTS10	INTS4	669	32	1	3	0.346787	0.346787
inter-molecular	INTS10	INTS4	669	791		1		0.149967
inter-molecular	INTS10	INTS4	672	6	1	5	0.576754	0.576754
inter-molecular	INTS10	INTS4	702	6	2	2	2.21325	2.21325
inter-molecular	INTS10	INTS4	702	32	1	2	0.525784	0.525784
inter-molecular	INTS10	INTS6	234	860		1		0.158641
inter-molecular	INTS10	INTS6	371	835	5	5	5.48945	5.48945
inter-molecular	INTS10	INTS6	390	275		1		0.161781
inter-molecular	INTS10	INTS7	239	-1		1		0.235077
inter-molecular	INTS10	INTS7	669	672	2	2	1.78516	1.78516
inter-molecular	INTS10	INTS8	201	2		2		0.229885
inter-molecular	INTS10	INTS8	371	483	2	3	0.661544	0.661544
inter-molecular	INTS10	INTS9	239	510	3	4	1.86012	1.86012
inter-molecular	INTS10	INTS9	289	653	2	2	0.68403	0.68403
inter-molecular	INTS10	INTS9	371	613	4	5	2.38195	2.38195
inter-molecular	INTS10	INTS9	532	510	8	9	2.49894	2.49894
inter-molecular	INTS10	MPBINTS5	26	-1	23	28	2.82102	2.82102
inter-molecular	INTS10	MPBINTS5	94	-1	13	17	2.82974	2.82974
inter-molecular	INTS10	MPBINTS5	234	-1		1		0.157391
inter-molecular	INTS10	MPBINTS5	239	-1	2	2	0.692504	0.692504
inter-molecular	INTS10	MPBINTS5	248	-1	2	2	0.752027	0.752027
inter-molecular	INTS10	MPBINTS5	261	-1	3	3	2.35067	2.35067
inter-molecular	INTS10	MPBINTS5	364	290	2	2	0.838632	0.838632
inter-molecular	INTS10	NELFA	248	2		2		0.266001
inter-molecular	INTS10	NELFA	289	168		1		0.191789
inter-molecular	INTS10	NELFA	364	168	1	1	0.421361	0.421361
inter-molecular	INTS10	NELFA	371	168	1	1	0.368556	0.368556
inter-molecular	INTS10	NELFC	371	509	1	1	0.669586	0.669586
inter-molecular	INTS10	PP2AA	307	374		1		0.189096
inter-molecular	INTS10	RBP12	369	2		1		0.254925
inter-molecular	INTS10	RPB1	172	866		1		0.160522
inter-molecular	INTS10	RPB11	368	37		1		0.175224
inter-molecular	INTS10	RPB2	371	920	1	2	1.51713	1.51713
inter-molecular	INTS10	RPB2	546	920	8	8	6.3536	6.3536
inter-molecular	INTS10	RPB2	606	920	13	15	2.75945	2.75945
inter-molecular	INTS10	RPB2	672	249		1		0.164944
inter-molecular	INTS10	RPB2	672	327	1	3	0.353596	0.353596
inter-molecular	INTS10	RPB3	364	155	1	1	0.696804	0.696804
inter-molecular	INTS10	RPB3	378	155	3	4	0.537602	0.537602
inter-molecular	INTS10	RPB3	390	155	2	5	0.38405	0.38405
inter-molecular	INTS10	RPB3	463	155	2	2	1.23732	1.23732
inter-molecular	INTS10	RPB3	546	155	2	7	1.56384	1.56384
inter-molecular	INTS10	RPB3	606	155	2	5	1.68194	1.68194
inter-molecular	INTS10	RPB4	541	75		1		0.197911
inter-molecular	INTS10	RPB6	371	103		1		0.282329
inter-molecular	INTS10	SPT4	94	-3		1		0.111259
inter-molecular	INTS10	SPT4	371	116		2		0.280669
inter-molecular	INTS10	SPT4	378	116	1	2	0.385103	0.385103
inter-molecular	INTS10	SPT4	551	-3		1		0.215383
inter-molecular	INTS10	SPT4	606	116		1		0.139662
inter-molecular	INTS10	SPT5	289	317	11	21	0.772113	0.772113
inter-molecular	INTS10	SPT5	371	317		1		0.14813
inter-molecular	INTS10	SPT5	400	274		1		0.291579
inter-molecular	INTS10	TFIIS	546	242		1		0.189767
inter-molecular	INTS11E203Q	H2A	-1	6		1		0.112946
inter-molecular	INTS11E203Q	H2B	127	31	1	1	0.386158	0.386158
inter-molecular	INTS11E203Q	H2B	419	31		1		0.104025
inter-molecular	INTS11E203Q	H3	115	15		1		0.303644
inter-molecular	INTS11E203Q	H4	-1	6		1		0.237321
inter-molecular	INTS11E203Q	H4	224	6		1		0.156767
inter-molecular	INTS11E203Q	H4	224	9		2		0.213959
inter-molecular	INTS11E203Q	H4	306	6		1		0.163676
inter-molecular	INTS11E203Q	H4	426	1		1		0.277366
inter-molecular	INTS11E203Q	H4	522	2		1		0.189767
inter-molecular	INTS11E203Q	INTS1	-1	5	2	3	1.54363	1.54363
inter-molecular	INTS11E203Q	INTS1	214	1947	20	27	2.13312	2.13312
inter-molecular	INTS11E203Q	INTS1	223	1868	11	12	11.9747	11.9747
inter-molecular	INTS11E203Q	INTS1	223	1947	68	86	16.3335	16.3335
inter-molecular	INTS11E203Q	INTS1	224	1947	2	7	1.73283	1.73283
inter-molecular	INTS11E203Q	INTS1	234	5		1		0.316053
inter-molecular	INTS11E203Q	INTS1	234	1947	1	2	0.962574	0.962574
inter-molecular	INTS11E203Q	INTS1	292	-1	7	7	2.63827	2.63827
inter-molecular	INTS11E203Q	INTS1	292	5	1	2	0.806875	0.806875
inter-molecular	INTS11E203Q	INTS1	292	1543		1		0.217527
inter-molecular	INTS11E203Q	INTS1	292	1947	4	5	1.37572	1.37572
inter-molecular	INTS11E203Q	INTS1	303	1947	3	3	1.10735	1.10735
inter-molecular	INTS11E203Q	INTS1	306	5	2	2	0.89279	0.89279
inter-molecular	INTS11E203Q	INTS1	306	1947	7	8	1.89279	1.89279
inter-molecular	INTS11E203Q	INTS1	339	-1	2	2	3.59517	3.59517
inter-molecular	INTS11E203Q	INTS1	339	5	9	11	1.93554	1.93554
inter-molecular	INTS11E203Q	INTS1	339	100	9	9	3.67985	3.67985
inter-molecular	INTS11E203Q	INTS1	339	1947	4	4	6.09583	6.09583
inter-molecular	INTS11E203Q	INTS1	369	-1	1	1	0.392545	0.392545
inter-molecular	INTS11E203Q	INTS1	369	5	4	4	4.5157	4.5157
inter-molecular	INTS11E203Q	INTS1	369	1947	14	15	3.22548	3.22548
inter-molecular	INTS11E203Q	INTS1	486	5		1		0.315155
inter-molecular	INTS11E203Q	INTS1	500	-1	5	5	3.32422	3.32422
inter-molecular	INTS11E203Q	INTS1	500	5	9	9	1.41567	1.41567
inter-molecular	INTS11E203Q	INTS1	500	47	1	1	1.28819	1.28819
inter-molecular	INTS11E203Q	INTS1	522	-1	1	2	5.46725	5.46725
inter-molecular	INTS11E203Q	INTS1	522	5	7	7	0.779892	0.779892
inter-molecular	INTS11E203Q	INTS1	522	100	3	4	2.7122	2.7122
inter-molecular	INTS11E203Q	INTS10	-1	201		1		0.139662
inter-molecular	INTS11E203Q	INTS10	-1	276	1	1	0.917215	0.917215
inter-molecular	INTS11E203Q	INTS10	292	26	1	1	3.8729	3.8729
inter-molecular	INTS11E203Q	INTS10	292	371	3	3	2.85078	2.85078
inter-molecular	INTS11E203Q	INTS10	339	94		2		0.267606
inter-molecular	INTS11E203Q	INTS10	339	248	1	1	0.739929	0.739929
inter-molecular	INTS11E203Q	INTS10	339	369	1	1	0.616185	0.616185
inter-molecular	INTS11E203Q	INTS10	339	371		1		0.216096
inter-molecular	INTS11E203Q	INTS10	362	371		3		0.257275
inter-molecular	INTS11E203Q	INTS10	369	239		1		0.280669
inter-molecular	INTS11E203Q	INTS10	369	369		1		0.143271
inter-molecular	INTS11E203Q	INTS10	369	371		2		0.181115
inter-molecular	INTS11E203Q	INTS10	369	546	1	1	0.374688	0.374688
inter-molecular	INTS11E203Q	INTS10	419	371	1	2	0.497573	0.497573
inter-molecular	INTS11E203Q	INTS10	419	606	1	1	0.449772	0.449772
inter-molecular	INTS11E203Q	INTS10	426	371		1		0.216096
inter-molecular	INTS11E203Q	INTS10	500	239	5	5	1.87615	1.87615
inter-molecular	INTS11E203Q	INTS10	500	371	4	5	2.48812	2.48812
inter-molecular	INTS11E203Q	INTS10	500	400	8	8	21.52	21.52
inter-molecular	INTS11E203Q	INTS10	500	532	7	8	3.95468	3.95468
inter-molecular	INTS11E203Q	INTS10	500	539	2	2	1.81816	1.81816
inter-molecular	INTS11E203Q	INTS10	500	541	3	3	1.25414	1.25414
inter-molecular	INTS11E203Q	INTS10	500	546	1	1	0.647817	0.647817
inter-molecular	INTS11E203Q	INTS10	522	94		1		0.189767
inter-molecular	INTS11E203Q	INTS10	522	197	1	1	1.23882	1.23882
inter-molecular	INTS11E203Q	INTS10	522	234	2	4	3.36251	3.36251
inter-molecular	INTS11E203Q	INTS10	522	239	1	2	0.910095	0.910095
inter-molecular	INTS11E203Q	INTS10	522	248	3	4	2.43533	2.43533
inter-molecular	INTS11E203Q	INTS10	522	261	46	49	4.39254	4.39254
inter-molecular	INTS11E203Q	INTS10	522	276	45	50	11.7011	11.7011
inter-molecular	INTS11E203Q	INTS10	522	289	35	45	5.96658	5.96658
inter-molecular	INTS11E203Q	INTS10	522	364	3	3	2.06601	2.06601
inter-molecular	INTS11E203Q	INTS10	522	371	15	18	2.2426	2.2426
inter-molecular	INTS11E203Q	INTS10	522	378	25	25	3.49621	3.49621
inter-molecular	INTS11E203Q	INTS10	522	390	42	45	16.5498	16.5498
inter-molecular	INTS11E203Q	INTS10	522	400	13	13	7.49485	7.49485
inter-molecular	INTS11E203Q	INTS10	522	414	12	12	10.5575	10.5575
inter-molecular	INTS11E203Q	INTS10	522	539	6	6	3.10237	3.10237
inter-molecular	INTS11E203Q	INTS10	522	541		2		0.335358
inter-molecular	INTS11E203Q	INTS10	522	543	1	5	1.11691	1.11691
inter-molecular	INTS11E203Q	INTS10	522	546	20	25	6.33442	6.33442
inter-molecular	INTS11E203Q	INTS10	535	239	5	6	3.30103	3.30103
inter-molecular	INTS11E203Q	INTS10	535	248	13	13	2.56067	2.56067
inter-molecular	INTS11E203Q	INTS10	535	261	13	14	3.54363	3.54363
inter-molecular	INTS11E203Q	INTS10	535	276	4	6	6.6073	6.6073
inter-molecular	INTS11E203Q	INTS10	535	289	6	7	1.44249	1.44249
inter-molecular	INTS11E203Q	INTS10	535	371	11	12	3.70997	3.70997
inter-molecular	INTS11E203Q	INTS10	535	390	8	10	3.91009	3.91009
inter-molecular	INTS11E203Q	INTS10	535	400	10	10	4.98297	4.98297
inter-molecular	INTS11E203Q	INTS10	535	414	14	14	3.82102	3.82102
inter-molecular	INTS11E203Q	INTS10	535	546	12	16	6.05061	6.05061
inter-molecular	INTS11E203Q	INTS10	539	276		1		0.179799
inter-molecular	INTS11E203Q	INTS10	593	239		2		0.170696
inter-molecular	INTS11E203Q	INTS10	593	276		2		0.193142
inter-molecular	INTS11E203Q	INTS12	-1	217		1		0.301899
inter-molecular	INTS11E203Q	INTS12	339	25	1	1	0.590067	0.590067
inter-molecular	INTS11E203Q	INTS12	339	52	1	1	0.642065	0.642065
inter-molecular	INTS11E203Q	INTS12	339	94	1	1	0.476254	0.476254
inter-molecular	INTS11E203Q	INTS12	522	25	1	2	2.61979	2.61979
inter-molecular	INTS11E203Q	INTS13	-1	521	1	1	0.457175	0.457175
inter-molecular	INTS11E203Q	INTS13	-1	589	5	5	3.15304	3.15304
inter-molecular	INTS11E203Q	INTS13	-1	595	6	6	3.55129	3.55129
inter-molecular	INTS11E203Q	INTS13	-1	604	8	12	2.20204	2.20204
inter-molecular	INTS11E203Q	INTS13	-1	632	2	3	8.03433	8.03433
inter-molecular	INTS11E203Q	INTS13	-1	633	10	11	3.6968	3.6968
inter-molecular	INTS11E203Q	INTS13	-1	646	34	36	16.9172	16.9172
inter-molecular	INTS11E203Q	INTS13	-1	648	148	160	24.4685	24.4685
inter-molecular	INTS11E203Q	INTS13	-1	668	213	228	16.4089	16.4089
inter-molecular	INTS11E203Q	INTS13	-1	702	3	3	3.26122	3.26122
inter-molecular	INTS11E203Q	INTS13	131	576		1		0.159894
inter-molecular	INTS11E203Q	INTS13	131	604	2	3	0.777284	0.777284
inter-molecular	INTS11E203Q	INTS13	292	668	4	4	2.80967	2.80967
inter-molecular	INTS11E203Q	INTS13	339	604	8	8	4.28567	4.28567
inter-molecular	INTS11E203Q	INTS13	339	668	4	4	1.72125	1.72125
inter-molecular	INTS11E203Q	INTS13	339	702	3	5	9.22185	9.22185
inter-molecular	INTS11E203Q	INTS13	362	702	5	6	0.928118	0.928118
inter-molecular	INTS11E203Q	INTS13	369	702	26	30	7.52578	7.52578
inter-molecular	INTS11E203Q	INTS13	418	454	3	4	1.55909	1.55909
inter-molecular	INTS11E203Q	INTS13	486	521	8	8	3.42597	3.42597
inter-molecular	INTS11E203Q	INTS13	486	589	4	7	1.57349	1.57349
inter-molecular	INTS11E203Q	INTS13	486	595	2	3	6.33819	6.33819
inter-molecular	INTS11E203Q	INTS13	486	604	4	8	4.62342	4.62342
inter-molecular	INTS11E203Q	INTS13	486	611	2	3	1.62342	1.62342
inter-molecular	INTS11E203Q	INTS13	486	668	5	5	2.48678	2.48678
inter-molecular	INTS11E203Q	INTS13	500	436		1		0.184422
inter-molecular	INTS11E203Q	INTS13	500	521	10	13	2.08197	2.08197
inter-molecular	INTS11E203Q	INTS13	500	563	3	3	0.818156	0.818156
inter-molecular	INTS11E203Q	INTS13	500	580	2	4	0.625252	0.625252
inter-molecular	INTS11E203Q	INTS13	500	583		1		0.163676
inter-molecular	INTS11E203Q	INTS13	500	586	3	4	1.17718	1.17718
inter-molecular	INTS11E203Q	INTS13	500	589	13	13	6.00745	6.00745
inter-molecular	INTS11E203Q	INTS13	500	595	15	15	5.86328	5.86328
inter-molecular	INTS11E203Q	INTS13	500	604	21	21	14.6162	14.6162
inter-molecular	INTS11E203Q	INTS13	500	611		1		0.254145
inter-molecular	INTS11E203Q	INTS13	522	135	15	16	3.78781	3.78781
inter-molecular	INTS11E203Q	INTS13	522	224	3	3	2.60555	2.60555
inter-molecular	INTS11E203Q	INTS13	522	521	2	2	2.74715	2.74715
inter-molecular	INTS11E203Q	INTS13	522	549	1	2	1.88941	1.88941
inter-molecular	INTS11E203Q	INTS13	522	563	1	1	3.56067	3.56067
inter-molecular	INTS11E203Q	INTS13	522	580	1	1	0.899629	0.899629
inter-molecular	INTS11E203Q	INTS13	522	604	2	2	0.58838	0.58838
inter-molecular	INTS11E203Q	INTS13	535	604		2		0.138466
inter-molecular	INTS11E203Q	INTS13	593	604	1	4	0.519993	0.519993
inter-molecular	INTS11E203Q	INTS14	292	442		1		0.254145
inter-molecular	INTS11E203Q	INTS14	369	442		1		0.201349
inter-molecular	INTS11E203Q	INTS14	419	442	1	1	0.565431	0.565431
inter-molecular	INTS11E203Q	INTS14	486	203	4	4	4.60906	4.60906
inter-molecular	INTS11E203Q	INTS14	500	195	1	1	0.374688	0.374688
inter-molecular	INTS11E203Q	INTS14	500	280	2	2	3.25964	3.25964
inter-molecular	INTS11E203Q	INTS14	522	394	3	3	1.54061	1.54061
inter-molecular	INTS11E203Q	INTS15	292	255	1	1	0.394695	0.394695
inter-molecular	INTS11E203Q	INTS3	-1	125	2	2	3.4908	3.4908
inter-molecular	INTS11E203Q	INTS3	-1	299	5	6	2.93554	2.93554
inter-molecular	INTS11E203Q	INTS3	-1	312	1	1	3.13018	3.13018
inter-molecular	INTS11E203Q	INTS3	-1	326	7	9	4.5817	4.5817
inter-molecular	INTS11E203Q	INTS3	-1	480	2	2	2.31785	2.31785
inter-molecular	INTS11E203Q	INTS3	-1	483	4	6	10.9957	10.9957
inter-molecular	INTS11E203Q	INTS3	115	5		1		0.308919
inter-molecular	INTS11E203Q	INTS3	274	312	1	1	0.321482	0.321482
inter-molecular	INTS11E203Q	INTS3	292	7	2	2	1.54363	1.54363
inter-molecular	INTS11E203Q	INTS3	292	125	1	1	1.5867	1.5867
inter-molecular	INTS11E203Q	INTS3	292	299	8	8	4.35556	4.35556
inter-molecular	INTS11E203Q	INTS3	292	326	10	11	2.02136	2.02136
inter-molecular	INTS11E203Q	INTS3	292	424		1		0.148742
inter-molecular	INTS11E203Q	INTS3	292	480		2		0.30103
inter-molecular	INTS11E203Q	INTS3	292	989	5	6	2.43652	2.43652
inter-molecular	INTS11E203Q	INTS3	306	989	4	6	2.20761	2.20761
inter-molecular	INTS11E203Q	INTS3	306	1032	2	5	0.782516	0.782516
inter-molecular	INTS11E203Q	INTS3	339	5	6	7	5.14026	5.14026
inter-molecular	INTS11E203Q	INTS3	339	7	10	10	2.06905	2.06905
inter-molecular	INTS11E203Q	INTS3	339	45	1	1	0.560667	0.560667
inter-molecular	INTS11E203Q	INTS3	339	136	11	11	4.09963	4.09963
inter-molecular	INTS11E203Q	INTS3	339	299	10	10	3.64397	3.64397
inter-molecular	INTS11E203Q	INTS3	339	326	3	3	1.36653	1.36653
inter-molecular	INTS11E203Q	INTS3	339	483	2	2	3.1945	3.1945
inter-molecular	INTS11E203Q	INTS3	339	557		1		0.294992
inter-molecular	INTS11E203Q	INTS3	339	698	1	1	0.551294	0.551294
inter-molecular	INTS11E203Q	INTS3	339	851	2	3	1.15802	1.15802
inter-molecular	INTS11E203Q	INTS3	339	938	3	3	1.44009	1.44009
inter-molecular	INTS11E203Q	INTS3	339	989	39	41	11.4647	11.4647
inter-molecular	INTS11E203Q	INTS3	339	1032	4	6	2.20621	2.20621
inter-molecular	INTS11E203Q	INTS3	369	5	1	1	1.31069	1.31069
inter-molecular	INTS11E203Q	INTS3	369	7	1	1	2.56543	2.56543
inter-molecular	INTS11E203Q	INTS3	369	125	1	1	0.679854	0.679854
inter-molecular	INTS11E203Q	INTS3	369	299	4	4	2.70553	2.70553
inter-molecular	INTS11E203Q	INTS3	369	466	1	1	0.66354	0.66354
inter-molecular	INTS11E203Q	INTS3	369	989	12	12	6.81531	6.81531
inter-molecular	INTS11E203Q	INTS3	369	1032	6	6	1.5784	1.5784
inter-molecular	INTS11E203Q	INTS3	419	169		2		0.177178
inter-molecular	INTS11E203Q	INTS3	419	548	4	4	0.835647	0.835647
inter-molecular	INTS11E203Q	INTS3	522	7	1	1	1.12148	1.12148
inter-molecular	INTS11E203Q	INTS3	522	125	1	2	0.404504	0.404504
inter-molecular	INTS11E203Q	INTS3	522	299	3	5	1.48945	1.48945
inter-molecular	INTS11E203Q	INTS3	522	989	4	4	2.58004	2.58004
inter-molecular	INTS11E203Q	INTS4	-1	32	1	1	0.754487	0.754487
inter-molecular	INTS11E203Q	INTS4	-1	186	1	1	0.482804	0.482804
inter-molecular	INTS11E203Q	INTS4	-1	353		2		0.245652
inter-molecular	INTS11E203Q	INTS4	-1	959	1	1	1.02182	1.02182
inter-molecular	INTS11E203Q	INTS4	214	324		1		0.163043
inter-molecular	INTS11E203Q	INTS4	214	340		2		0.221126
inter-molecular	INTS11E203Q	INTS4	214	353		1		0.187755
inter-molecular	INTS11E203Q	INTS4	223	323	3	5	0.779892	0.779892
inter-molecular	INTS11E203Q	INTS4	223	324	40	49	3.58838	3.58838
inter-molecular	INTS11E203Q	INTS4	223	340	32	45	4.97881	4.97881
inter-molecular	INTS11E203Q	INTS4	223	353	5	14	0.489455	0.489455
inter-molecular	INTS11E203Q	INTS4	223	360	4	6	1.15552	1.15552
inter-molecular	INTS11E203Q	INTS4	224	324	3	3	1.33442	1.33442
inter-molecular	INTS11E203Q	INTS4	224	340	13	15	3.54061	3.54061
inter-molecular	INTS11E203Q	INTS4	224	353	1	1	0.966576	0.966576
inter-molecular	INTS11E203Q	INTS4	262	495	3	4	1.95078	1.95078
inter-molecular	INTS11E203Q	INTS4	274	593		1		0.199971
inter-molecular	INTS11E203Q	INTS4	289	324	5	6	2.28904	2.28904
inter-molecular	INTS11E203Q	INTS4	289	340	1	2	3.77728	3.77728
inter-molecular	INTS11E203Q	INTS4	292	6	2	3	1.48678	1.48678
inter-molecular	INTS11E203Q	INTS4	292	32		2		0.230623
inter-molecular	INTS11E203Q	INTS4	292	198		1		0.278189
inter-molecular	INTS11E203Q	INTS4	292	323	8	9	2.85699	2.85699
inter-molecular	INTS11E203Q	INTS4	292	324	16	17	3.75945	3.75945
inter-molecular	INTS11E203Q	INTS4	292	340	6	6	6.21325	6.21325
inter-molecular	INTS11E203Q	INTS4	292	437	4	5	5.53313	5.53313
inter-molecular	INTS11E203Q	INTS4	292	495	21	22	2.40012	2.40012
inter-molecular	INTS11E203Q	INTS4	292	959	3	4	1.28819	1.28819
inter-molecular	INTS11E203Q	INTS4	303	340		2		0.259637
inter-molecular	INTS11E203Q	INTS4	303	491	1	3	0.815309	0.815309
inter-molecular	INTS11E203Q	INTS4	303	495	29	40	4.33536	4.33536
inter-molecular	INTS11E203Q	INTS4	306	495	6	11	1.63827	1.63827
inter-molecular	INTS11E203Q	INTS4	339	959		1		0.271646
inter-molecular	INTS11E203Q	INTS4	362	32		1		0.16877
inter-molecular	INTS11E203Q	INTS4	362	353	1	1	0.764472	0.764472
inter-molecular	INTS11E203Q	INTS4	369	340	13	13	4.25649	4.25649
inter-molecular	INTS11E203Q	INTS4	369	353	6	6	2.29243	2.29243
inter-molecular	INTS11E203Q	INTS4	418	324	1	1	0.355561	0.355561
inter-molecular	INTS11E203Q	INTS4	419	323	6	8	2.28483	2.28483
inter-molecular	INTS11E203Q	INTS4	419	324	68	74	29.7645	29.7645
inter-molecular	INTS11E203Q	INTS4	419	340	43	46	7.65561	7.65561
inter-molecular	INTS11E203Q	INTS4	419	353	8	8	2.4389	2.4389
inter-molecular	INTS11E203Q	INTS4	419	360	3	6	6.26922	6.26922
inter-molecular	INTS11E203Q	INTS4	426	239	3	3	1.91009	1.91009
inter-molecular	INTS11E203Q	INTS4	426	323	12	14	6.03292	6.03292
inter-molecular	INTS11E203Q	INTS4	426	324	196	231	4.02595	4.02595
inter-molecular	INTS11E203Q	INTS4	426	340	73	79	17.8268	17.8268
inter-molecular	INTS11E203Q	INTS4	426	353	40	42	7.79317	7.79317
inter-molecular	INTS11E203Q	INTS4	426	360	13	15	2.17783	2.17783
inter-molecular	INTS11E203Q	INTS4	474	157	26	26	3.46852	3.46852
inter-molecular	INTS11E203Q	INTS4	474	186	16	22	7.2652	7.2652
inter-molecular	INTS11E203Q	INTS4	474	198	31	36	2.72816	2.72816
inter-molecular	INTS11E203Q	INTS4	474	239	37	37	10.3925	10.3925
inter-molecular	INTS11E203Q	INTS4	486	6	1	1	0.378824	0.378824
inter-molecular	INTS11E203Q	INTS4	500	6	19	23	4.08145	4.08145
inter-molecular	INTS11E203Q	INTS4	500	15	6	6	5.03339	5.03339
inter-molecular	INTS11E203Q	INTS4	500	26	1	1	0.346787	0.346787
inter-molecular	INTS11E203Q	INTS4	500	32	1	2	0.581699	0.581699
inter-molecular	INTS11E203Q	INTS4	500	62	2	2	1.49621	1.49621
inter-molecular	INTS11E203Q	INTS4	500	91	1	1	0.59346	0.59346
inter-molecular	INTS11E203Q	INTS4	522	6	1	1	0.847712	0.847712
inter-molecular	INTS11E203Q	INTS4	522	26	4	5	2.01323	2.01323
inter-molecular	INTS11E203Q	INTS4	535	6		1		0.169411
inter-molecular	INTS11E203Q	INTS4	535	62	2	2	1.82974	1.82974
inter-molecular	INTS11E203Q	INTS4	535	157	5	10	1.25571	1.25571
inter-molecular	INTS11E203Q	INTS4	535	186	2	2	6.84771	6.84771
inter-molecular	INTS11E203Q	INTS6	-1	476	1	1	0.692504	0.692504
inter-molecular	INTS11E203Q	INTS6	-1	835	1	1	1.15428	1.15428
inter-molecular	INTS11E203Q	INTS6	262	499	1	1	0.485452	0.485452
inter-molecular	INTS11E203Q	INTS6	292	499	3	3	9.30452	9.30452
inter-molecular	INTS11E203Q	INTS6	303	499		1		0.20204
inter-molecular	INTS11E203Q	INTS6	306	499	1	2	0.91364	0.91364
inter-molecular	INTS11E203Q	INTS6	339	499	2	2	1.88273	1.88273
inter-molecular	INTS11E203Q	INTS6	339	853		1		0.124939
inter-molecular	INTS11E203Q	INTS6	424	321		2		0.128427
inter-molecular	INTS11E203Q	INTS6	426	321		3		0.247952
inter-molecular	INTS11E203Q	INTS6	486	822		1		0.295849
inter-molecular	INTS11E203Q	INTS6	486	826		2		0.321482
inter-molecular	INTS11E203Q	INTS7	292	137		1		0.222573
inter-molecular	INTS11E203Q	INTS7	426	911		1		0.224026
inter-molecular	INTS11E203Q	INTS8	339	743		1		0.225483
inter-molecular	INTS11E203Q	INTS8	419	483		1		0.148742
inter-molecular	INTS11E203Q	INTS9	-1	58	1	1	0.567031	0.567031
inter-molecular	INTS11E203Q	INTS9	-1	159	8	8	7.2204	7.2204
inter-molecular	INTS11E203Q	INTS9	-1	459	8	9	3.84771	3.84771
inter-molecular	INTS11E203Q	INTS9	-1	510	7	8	6.39794	6.39794
inter-molecular	INTS11E203Q	INTS9	-1	547	3	6	0.835647	0.835647
inter-molecular	INTS11E203Q	INTS9	-1	550	2	4	0.653647	0.653647
inter-molecular	INTS11E203Q	INTS9	-1	566	15	17	2.96658	2.96658
inter-molecular	INTS11E203Q	INTS9	-1	600	2	2	1.54668	1.54668
inter-molecular	INTS11E203Q	INTS9	-1	653	10	10	5.72584	5.72584
inter-molecular	INTS11E203Q	INTS9	109	159		1		0.157391
inter-molecular	INTS11E203Q	INTS9	127	354	1	1	2.76195	2.76195
inter-molecular	INTS11E203Q	INTS9	131	354	3	11	0.661544	0.661544
inter-molecular	INTS11E203Q	INTS9	223	159	5	8	0.818156	0.818156
inter-molecular	INTS11E203Q	INTS9	224	159	4	4	1.67572	1.67572
inter-molecular	INTS11E203Q	INTS9	274	354	12	16	2.6038	2.6038
inter-molecular	INTS11E203Q	INTS9	289	374	1	1	0.375718	0.375718
inter-molecular	INTS11E203Q	INTS9	292	159	17	21	1.82681	1.82681
inter-molecular	INTS11E203Q	INTS9	292	170	3	3	2.75449	2.75449
inter-molecular	INTS11E203Q	INTS9	292	354	2	2	0.910095	0.910095
inter-molecular	INTS11E203Q	INTS9	292	372	1	1	0.473661	0.473661
inter-molecular	INTS11E203Q	INTS9	292	374	17	18	3.75449	3.75449
inter-molecular	INTS11E203Q	INTS9	292	459	10	14	4.78252	4.78252
inter-molecular	INTS11E203Q	INTS9	292	510	6	7	6.20343	6.20343
inter-molecular	INTS11E203Q	INTS9	292	653	14	15	5.16749	5.16749
inter-molecular	INTS11E203Q	INTS9	303	159	1	2	0.759451	0.759451
inter-molecular	INTS11E203Q	INTS9	303	354		1		0.116907
inter-molecular	INTS11E203Q	INTS9	306	653		1		0.226214
inter-molecular	INTS11E203Q	INTS9	339	58	1	1	4.35067	4.35067
inter-molecular	INTS11E203Q	INTS9	339	159	14	16	7.42597	7.42597
inter-molecular	INTS11E203Q	INTS9	339	354	4	5	4.63639	4.63639
inter-molecular	INTS11E203Q	INTS9	339	459	1	1	2.91009	2.91009
inter-molecular	INTS11E203Q	INTS9	369	159	6	7	2.85387	2.85387
inter-molecular	INTS11E203Q	INTS9	369	354		1		0.310691
inter-molecular	INTS11E203Q	INTS9	369	510	1	1	1.60906	1.60906
inter-molecular	INTS11E203Q	INTS9	419	159	2	2	0.853872	0.853872
inter-molecular	INTS11E203Q	INTS9	426	18	3	3	3.51999	3.51999
inter-molecular	INTS11E203Q	INTS9	426	459	5	6	3.33348	3.33348
inter-molecular	INTS11E203Q	INTS9	426	510	4	6	2.03386	2.03386
inter-molecular	INTS11E203Q	INTS9	462	18	9	12	1.78516	1.78516
inter-molecular	INTS11E203Q	INTS9	462	510	21	33	1.58838	1.58838
inter-molecular	INTS11E203Q	INTS9	462	550	2	5	0.518557	0.518557
inter-molecular	INTS11E203Q	INTS9	474	20	2	4	1.0348	1.0348
inter-molecular	INTS11E203Q	INTS9	474	510	4	5	1.32883	1.32883
inter-molecular	INTS11E203Q	INTS9	474	532	1	1	0.539102	0.539102
inter-molecular	INTS11E203Q	INTS9	474	547	2	2	2.098	2.098
inter-molecular	INTS11E203Q	INTS9	474	566	2	6	0.525784	0.525784
inter-molecular	INTS11E203Q	INTS9	474	579	20	22	4.70774	4.70774
inter-molecular	INTS11E203Q	INTS9	474	582	2	2	1.20831	1.20831
inter-molecular	INTS11E203Q	INTS9	474	653		1		0.189767
inter-molecular	INTS11E203Q	INTS9	475	579		1		0.208309
inter-molecular	INTS11E203Q	INTS9	486	510	73	92	4.16558	4.16558
inter-molecular	INTS11E203Q	INTS9	486	532	90	98	4.88941	4.88941
inter-molecular	INTS11E203Q	INTS9	500	20	3	3	2.88606	2.88606
inter-molecular	INTS11E203Q	INTS9	500	159	1	1	1.08249	1.08249
inter-molecular	INTS11E203Q	INTS9	500	459	16	19	3.99568	3.99568
inter-molecular	INTS11E203Q	INTS9	500	510	152	173	10.8962	10.8962
inter-molecular	INTS11E203Q	INTS9	500	532	4	4	5.80134	5.80134
inter-molecular	INTS11E203Q	INTS9	500	579	8	8	4.5157	4.5157
inter-molecular	INTS11E203Q	INTS9	500	582	6	6	2.56067	2.56067
inter-molecular	INTS11E203Q	INTS9	500	653	1	1	0.59176	0.59176
inter-molecular	INTS11E203Q	INTS9	522	66		1		0.206908
inter-molecular	INTS11E203Q	INTS9	522	159	11	11	4.75203	4.75203
inter-molecular	INTS11E203Q	INTS9	522	459	6	7	4.30892	4.30892
inter-molecular	INTS11E203Q	INTS9	522	510	2	3	2.47108	2.47108
inter-molecular	INTS11E203Q	INTS9	522	532		1		0.222573
inter-molecular	INTS11E203Q	INTS9	522	613	8	8	2.767	2.767
inter-molecular	INTS11E203Q	INTS9	593	459	1	2	0.37366	0.37366
inter-molecular	INTS11E203Q	INTS9	593	510		1		0.167491
inter-molecular	INTS11E203Q	INTS9	593	566	13	23	6.61439	6.61439
inter-molecular	INTS11E203Q	INTS9	593	579	1	1	0.570248	0.570248
inter-molecular	INTS11E203Q	MPBINTS5	426	-1	4	6	0.767004	0.767004
inter-molecular	INTS11E203Q	MPBINTS5	474	-1	1	2	0.899629	0.899629
inter-molecular	INTS11E203Q	NELFA	-1	429		1		0.28567
inter-molecular	INTS11E203Q	NELFA	339	168		1		0.207608
inter-molecular	INTS11E203Q	NELFB	115	210	1	4	0.504456	0.504456
inter-molecular	INTS11E203Q	NELFB	115	213		2		0.171985
inter-molecular	INTS11E203Q	NELFB	223	438		1		0.161151
inter-molecular	INTS11E203Q	NELFB	292	497		1		0.175874
inter-molecular	INTS11E203Q	NELFC	292	58	2	4	2.38616	2.38616
inter-molecular	INTS11E203Q	NELFC	292	213	2	4	1.23433	1.23433
inter-molecular	INTS11E203Q	NELFC	306	363		1		0.315155
inter-molecular	INTS11E203Q	NELFE	381	130		1		0.10513
inter-molecular	INTS11E203Q	PP2AA	115	305		4		0.221849
inter-molecular	INTS11E203Q	PP2AA	292	272		1		0.163043
inter-molecular	INTS11E203Q	RBP12	-1	46		1		0.181774
inter-molecular	INTS11E203Q	RBP12	522	1		1		0.197911
inter-molecular	INTS11E203Q	RPB1	115	132	1	1	1.1296	1.1296
inter-molecular	INTS11E203Q	RPB1	115	344		1		0.16877
inter-molecular	INTS11E203Q	RPB1	339	1	3	5	4.16685	4.16685
inter-molecular	INTS11E203Q	RPB1	339	434	20	23	2.53462	2.53462
inter-molecular	INTS11E203Q	RPB1	424	910		1		0.102373
inter-molecular	INTS11E203Q	RPB11	114	37		1		0.21254
inter-molecular	INTS11E203Q	RPB11	418	62	1	1	0.417937	0.417937
inter-molecular	INTS11E203Q	RPB2	-1	988		1		0.123205
inter-molecular	INTS11E203Q	RPB2	234	214		1		0.259637
inter-molecular	INTS11E203Q	RPB2	292	249	9	21	2.34872	2.34872
inter-molecular	INTS11E203Q	RPB3	339	81	1	1	3.51856	3.51856
inter-molecular	INTS11E203Q	RPB3	426	155	3	5	0.835647	0.835647
inter-molecular	INTS11E203Q	RPB3	426	167		1		0.242604
inter-molecular	INTS11E203Q	RPB4	339	75		1		0.235077
inter-molecular	INTS11E203Q	RPB8	-1	2		1		0.163043
inter-molecular	INTS11E203Q	RPB8	114	21		1		0.210419
inter-molecular	INTS11E203Q	RPB8	115	21		1		0.28735
inter-molecular	INTS11E203Q	SPT4	369	102		1		0.197226
inter-molecular	INTS11E203Q	SPT4	419	-3	5	5	4.42946	4.42946
inter-molecular	INTS11E203Q	SPT4	426	-3	9	9	1.7167	1.7167
inter-molecular	INTS11E203Q	SPT5	339	144		1		0.338187
inter-molecular	INTS11E203Q	SPT5	339	650	6	7	5.05257	5.05257
inter-molecular	INTS11E203Q	SPT5	522	317	1	6	0.44855	0.44855
inter-molecular	INTS11E203Q	TFIIS	424	11		1		0.185087
inter-molecular	INTS11E203Q	TRYPSIN	131	97	1	1	0.352617	0.352617
inter-molecular	INTS12	INTS1	15	5	9	9	2.39362	2.39362
inter-molecular	INTS12	INTS1	15	47	3	3	0.962574	0.962574
inter-molecular	INTS12	INTS1	15	504	1	8	0.471083	0.471083
inter-molecular	INTS12	INTS1	23	247	3	4	0.982967	0.982967
inter-molecular	INTS12	INTS1	25	-1	56	61	18.9747	18.9747
inter-molecular	INTS12	INTS1	25	5	11	13	4.58503	4.58503
inter-molecular	INTS12	INTS1	25	17	6	7	2.82102	2.82102
inter-molecular	INTS12	INTS1	25	40	5	7	1.31426	1.31426
inter-molecular	INTS12	INTS1	25	47	7	10	0.560667	0.560667
inter-molecular	INTS12	INTS1	25	76	15	17	8.1945	8.1945
inter-molecular	INTS12	INTS1	25	79	2	4	1.21467	1.21467
inter-molecular	INTS12	INTS1	25	100	9	10	2.8729	2.8729
inter-molecular	INTS12	INTS1	25	171	6	8	5.16431	5.16431
inter-molecular	INTS12	INTS1	25	305	13	22	2.19382	2.19382
inter-molecular	INTS12	INTS1	25	361	1	1	0.527244	0.527244
inter-molecular	INTS12	INTS1	25	946	1	2	1.48812	1.48812
inter-molecular	INTS12	INTS1	25	962	3	4	1.54668	1.54668
inter-molecular	INTS12	INTS1	25	1323	7	9	1.64207	1.64207
inter-molecular	INTS12	INTS1	30	-1	2	4	1.74715	1.74715
inter-molecular	INTS12	INTS1	30	5	7	7	3.21681	3.21681
inter-molecular	INTS12	INTS1	30	305	8	12	1.03105	1.03105
inter-molecular	INTS12	INTS1	52	-1	2	4	0.616185	0.616185
inter-molecular	INTS12	INTS1	52	5	1	7	0.630784	0.630784
inter-molecular	INTS12	INTS1	52	47	6	8	2.72584	2.72584
inter-molecular	INTS12	INTS1	52	76	1	2	0.355561	0.355561
inter-molecular	INTS12	INTS1	52	100	3	4	4.15739	4.15739
inter-molecular	INTS12	INTS1	52	108	1	1	1.25026	1.25026
inter-molecular	INTS12	INTS1	52	147	12	20	1.79588	1.79588
inter-molecular	INTS12	INTS1	52	150	4	12	0.899629	0.899629
inter-molecular	INTS12	INTS1	52	155	47	52	4.03198	4.03198
inter-molecular	INTS12	INTS1	52	171	3	3	4.37059	4.37059
inter-molecular	INTS12	INTS1	52	197	23	32	2.41229	2.41229
inter-molecular	INTS12	INTS1	52	199	1	1	0.486782	0.486782
[truncated: 10,472 more rows]
