# Supplementary material for: Structural basis of Integrator-dependent RNA polymerase II termination
Source: Nature. 2024 Apr 3;629(8010):219–27. doi: 10.1038/s41586-024-07269-4 (PMC11062913; doi:10.1038/s41586-024-07269-4)
Supplement: Supplementary file 4 — Cross-linking mass-spectrometry analysis of the PEC–Integrator–PP2A–SOSS complex [file 41586_2024_7269_MOESM4_ESM.xlsx]

## Sheet: Exp
Prep by Isaac Fianu (20.04.2022)
PEC-INT-PP2A-SOSS crosslinked with BS3
Sample 1 (PEC-INT-PP2A-SOSS) Glycerol Density gradient
Volume 1.5 ml
Amount ~ 180 µg (~70 pmol)
[BS3] 3 mM
Quenched - 100 mM Tris pH 8
Total ~1.5ml
Olex
Hardlanded in S100-AT4 (75Krpm 21h55min)
Urea/Trypsin
pSEC	Exploris1	3x
bRP	Exploris1	3x
pLink2.3.9
DB: only 37 specific proteins + trypsin with Tags removed (except for unaccessible 6xHis tag in 6xHis-INTS6)
FDR 1 and 5%
FDR 5% Score = CSMs (CSMs >2)
http://tools.mpibpc.intern/luehrmann/xiNET_Apr2015/php/uploaded.php?uid=2c35aebc923619630a95f7c034a111a3e20d343f
FDR 5% Score = CSMs (CSMs >2) and "flattened" at 50
http://tools.mpibpc.intern/luehrmann/xiNET_Apr2015/php/uploaded.php?uid=e89b695980a129b74cd30de8598e2bd509340ece

## Sheet: Simple
CXMS: BS3-crosslinks in PEC-INT-PP2A-SOSS identified with at least 2 CSMs at FDR5%
					CSMs
Protein_Type	Protein1	Protein2	Residie 1	Residue 2	FDR 1%	FDR 5%	Grand Total
Inter-Protein	INIP-sn	INTS3	-1	299	14	15	29
				480	3	3	6
				483	2	3	5
				698	1	2	3
				851	2	2	4
			24	299	6	6	12
				326	1	2	3
			26	698	2	2	4
		INTS6-sn	-1	835	3	3	6
	INTS10	INTS11-Q203E-sn	94	474	4	5	9
			234	500	6	12	18
				522	4	5	9
			239	369		3	3
				500	4	5	9
				522	2	2	4
			248	522	2	3	5
				535	9	9	18
			261	522	26	29	55
				535	4	4	8
			276	522	35	41	76
			289	522	13	18	31
				535	2	3	5
			371	362	1	2	3
				522	14	19	33
			390	522	2	3	5
			400	522	2	2	4
			546	522	11	13	24
		INTS13	371	224	26	28	54
		INTS14	197	435	1	2	3
			371	425	2	2	4
				442	2	2	4
		INTS15-sn	26	273	4	5	9
			94	-1	3	3	6
				273	5	5	10
			371	-1	3	3	6
				64	4	4	8
		INTS2	371	69	2	2	4
		INTS3	94	7	3	3	6
				989	1	3	4
			239	299	2	2	4
			289	989	1	2	3
			371	989	2	2	4
				1032	3	3	6
			606	299	5	5	10
		INTS4	26	186	20	22	42
			94	157	44	48	92
				182	4	6	10
				186	38	41	79
				198	8	8	16
			234	82	7	12	19
				157	18	35	53
				186	4	6	10
			239	157	25	29	54
				186	2	2	4
			248	157	7	7	14
		INTS5-sn	26	-1	32	39	71
			94	-1	17	21	38
			234	-1	1	2	3
		INTS8	371	743	4	4	8
		NELFB	172	135	3	3	6
		RPB2	371	214	1	2	3
				340	1	2	3
				920	2	2	4
			546	920	3	3	6
			606	920	3	7	10
			672	327		3	3
		RPB4	371	75	2	2	4
		SPT4	371	118		3	3
		SPT5	289	317	8	23	31
			378	317	1	2	3
			390	317	1	4	5
			546	317	6	7	13
	INTS11-Q203E-sn	INTS10	362	371	1	2	3
			369	239		3	3
			474	94	4	5	9
			500	234	6	12	18
				239	4	5	9
			522	234	4	5	9
				239	2	2	4
				248	2	3	5
				261	26	29	55
				276	35	41	76
				289	13	18	31
				371	14	19	33
				390	2	3	5
				400	2	2	4
				546	11	13	24
			535	248	9	9	18
				261	4	4	8
				289	2	3	5
		INTS11-Q203E-sn	426	426		8	8
		INTS13	-1	611	3	3	6
				632	1	2	3
				633	6	7	13
				646	53	61	114
				648	99	113	212
				668	245	263	508
			369	702	16	17	33
			486	604	1	2	3
			500	521	3	3	6
				589	3	3	6
				604	5	5	10
				611	2	2	4
		INTS15-sn	292	-1	1	3	4
			522	64	5	5	10
		INTS1-sn	223	1947	15	17	32
		INTS2	-1	69	2	2	4
			369	69	2	2	4
			522	69	3	3	6
		INTS3	292	7	3	4	7
			306	299	2	2	4
				989	2	2	4
			339	7	9	9	18
				299	3	3	6
				989	8	9	17
				1032	2	2	4
			369	7	4	6	10
				989	10	12	22
				1032	3	3	6
			419	548	2	3	5
			486	897	5	6	11
			522	299	8	8	16
				989	2	2	4
		INTS4	-1	6	1	2	3
			223	323	2	3	5
				324	5	5	10
				340	31	37	68
				353	1	3	4
				495	2	2	4
			224	324	7	8	15
				340	53	55	108
				353	2	2	4
				495	14	14	28
			262	495	2	2	4
			292	304	2	2	4
				323	1	2	3
				324	3	3	6
				340	1	2	3
				353	4	4	8
				437	18	19	37
				495	19	19	38
				593	2	2	4
				959	17	23	40
			303	437	4	5	9
				491	1	2	3
				495	12	22	34
			306	495	6	9	15
			339	959	2	3	5
			369	340	25	28	53
				353	7	9	16
			418	340	1	2	3
			419	324	82	90	172
				340	32	39	71
				353	9	9	18
			426	323	6	10	16
				324	207	232	439
				340	76	88	164
				353	20	20	40
				360	4	6	10
			474	157	54	67	121
				186	4	6	10
				198	69	72	141
				239	70	74	144
			475	186	2	2	4
			486	6	1	3	4
			500	6	8	11	19
				15	4	4	8
				32	4	6	10
				62	3	3	6
				157	3	3	6
			522	6	2	2	4
				32	1	2	3
			535	62	4	4	8
				157	24	25	49
				186	3	3	6
			539	157	1	3	4
		INTS5-sn	-1	759	1	3	4
			426	-1	1	2	3
			522	-1	1	2	3
			535	-1	1	2	3
		INTS6-sn	-1	499	3	4	7
			292	499	3	3	6
			419	818	2	2	4
		INTS7-sn	114	929	2	2	4
		INTS8	-1	430	2	2	4
			369	743	10	11	21
			522	743	2	3	5
		INTS9	-1	159	6	9	15
				459	4	7	11
				462	2	2	4
				510	4	6	10
				515	16	20	36
				547	4	15	19
				550		3	3
				566	11	16	27
				653	6	6	12
			109	159	2	2	4
			214	459	1	2	3
			223	159	15	23	38
			224	159	5	6	11
			292	159	10	11	21
				354	6	6	12
				372	2	3	5
				374	20	28	48
				459	22	23	45
				462	2	2	4
				510	5	5	10
				653	2	3	5
			339	58	3	3	6
				159	11	14	25
			369	159	3	3	6
			426	510	4	5	9
			462	18	4	5	9
				510	30	59	89
			474	510	2	5	7
				547	1	3	4
				566	16	48	64
				579	6	9	15
			486	510	85	97	182
				532	359	421	780
			500	459	10	13	23
				462	15	17	32
				510	197	232	429
				532	57	57	114
				613	4	4	8
			522	159	11	11	22
				459	2	2	4
				613	10	12	22
			593	566	13	25	38
		NABP2-sn	234	-1	7	8	15
			339	-1	22	25	47
				15	1	2	3
				72	22	26	48
				203	6	8	14
			369	-1	3	3	6
				203	2	2	4
		NELFB	115	213	1	3	4
		RBP12	339	5	2	2	4
		RPB1	339	1	3	3	6
				434	35	37	72
			369	1219	5	5	10
		RPB2	292	249	10	27	37
		RPB3	114	81	2	12	14
		SPT5	-1	344	3	3	6
			223	579	2	3	5
			339	566	2	2	4
				601	3	3	6
				650	13	16	29
			369	566	1	4	5
				650	7	7	14
	INTS12	INTS15-sn	23	273	1	4	5
		INTS1-sn	15	305	1	2	3
				504	1	5	6
			25	-1	3	3	6
				5	5	6	11
				305	8	14	22
			30	305	2	2	4
			52	147	12	22	34
				150		5	5
				155	20	34	54
				197	13	16	29
			63	147	3	5	8
			94	100	1	3	4
			122	100	3	3	6
		INTS3	68	2	1	2	3
		INTS4	454	677	2	3	5
		INTS6-sn	454	429	7	7	14
		INTS8	252	732	13	28	41
		RPB1	32	1329	2	6	8
			105	866	2	4	6
			252	134	1	3	4
		RPB2	452	249	2	3	5
	INTS13	INTS10	224	371	26	28	54
		INTS11-Q203E-sn	521	500	3	3	6
			589	500	3	3	6
			604	486	1	2	3
				500	5	5	10
			611	-1	3	3	6
				500	2	2	4
			632	-1	1	2	3
			633	-1	6	7	13
			646	-1	53	61	114
			648	-1	99	113	212
			668	-1	245	263	508
			702	369	16	17	33
		INTS14	35	425	179	196	375
			73	394	13	18	31
			311	408	13	14	27
			367	425	2	3	5
			436	365	4	4	8
				376	57	68	125
				394	8	10	18
			449	376	9	19	28
			454	376	134	202	336
			521	280	2	2	4
				305	4	6	10
			549	376	65	86	151
		INTS2	604	69	1	2	3
		INTS3	224	299	4	6	10
			549	989	1	2	3
			572	557	2	8	10
			583	125		4	4
		INTS9	580	569	1	2	3
			589	459	3	3	6
			604	459	1	2	3
				510	1	2	3
				653	1	2	3
			646	653	1	3	4
			648	600	4	4	8
				653	4	4	8
		PP2AA-sn	572	468	1	2	3
		RPB1	454	1319	2	3	5
		RPB11	2	62		6	6
		SPT4	521	104	2	2	4
	INTS14	INTS10	425	371	2	2	4
			435	197	1	2	3
			442	371	2	2	4
		INTS13	280	521	2	2	4
			305	521	4	6	10
			365	436	4	4	8
			376	436	57	68	125
				449	9	19	28
				454	134	202	336
				549	65	86	151
			394	73	13	18	31
				436	8	10	18
			408	311	13	14	27
			425	35	179	196	375
				367	2	3	5
		INTS14	425	425	2	12	14
			435	435		4	4
		INTS15-sn	425	-1	3	4	7
			442	-1	7	7	14
				64	2	2	4
		INTS1-sn	345	569	4	4	8
			442	1947	1	2	3
		INTS3	425	125	3	4	7
				299	5	5	10
				989	1	2	3
			442	5	2	2	4
				299	3	3	6
				326	1	2	3
				492	2	2	4
				989	3	3	6
				1032	4	4	8
		INTS6-sn	425	499	3	3	6
			442	499	3	3	6
				826	3	3	6
		INTS8	386	743	1	2	3
			425	743	2	2	4
			442	743	6	7	13
		NELFA	442	272	4	7	11
	INTS15-sn	INTS10	-1	94	3	3	6
				371	3	3	6
			64	371	4	4	8
			273	26	4	5	9
				94	5	5	10
		INTS11-Q203E-sn	-1	292	1	3	4
			64	522	5	5	10
		INTS12	273	23	1	4	5
		INTS14	-1	425	3	4	7
				442	7	7	14
			64	442	2	2	4
		INTS15-sn	64	64	2	8	10
		INTS2	64	69	6	8	14
			255	69	2	2	4
		INTS3	-1	299	4	5	9
				326	3	3	6
				989	3	3	6
			64	5	1	2	3
				7	3	6	9
				299	4	6	10
				326	3	3	6
				483	3	3	6
				989	4	5	9
				1032	3	5	8
			105	5	1	2	3
				7	3	3	6
				851	5	10	15
				989	2	2	4
		INTS4	-1	437	2	2	4
			168	186	2	3	5
			273	182	2	3	5
				228	3	3	6
		INTS5-sn	64	286		4	4
				290	1	2	3
				478	2	6	8
			87	-1	2	2	4
			105	-1	3	3	6
				248	1	2	3
				286	23	24	47
				290	10	13	23
				478	4	6	10
			150	138	30	30	60
			168	-1	7	7	14
			273	-1	7	15	22
				138	16	19	35
			289	-1	8	8	16
		INTS6-sn	-1	499	3	3	6
			64	458	2	3	5
				476	2	3	5
				499	3	3	6
				826	2	2	4
		INTS7-sn	64	137	2	2	4
			87	137	3	3	6
		INTS8	-1	430	1	2	3
				743	1	3	4
			64	743	1	9	10
				953	2	4	6
			105	430	5	5	10
				475	5	5	10
			168	743	1	2	3
			273	743	1	2	3
		PP2AC-sn	273	41	1	2	3
		SPT5	273	447		4	4
	INTS1-sn	INTS11-Q203E-sn	1947	223	15	17	32
		INTS12	-1	25	3	3	6
			5	25	5	6	11
			100	94	1	3	4
				122	3	3	6
			147	52	12	22	34
				63	3	5	8
			150	52		5	5
			155	52	20	34	54
			197	52	13	16	29
			305	15	1	2	3
				25	8	14	22
				30	2	2	4
			504	15	1	5	6
		INTS14	569	345	4	4	8
			1947	442	1	2	3
		INTS2	5	69	2	2	4
			150	68		7	7
			803	108	11	12	23
			937	518	5	5	10
			1283	69	8	8	16
			1323	69	3	5	8
			1325	69	1	2	3
			1683	977		6	6
			1778	977	30	35	65
				1156	5	5	10
		INTS3	100	299	1	2	3
			1947	5	1	2	3
				125	7	23	30
				299	11	13	24
				851	2	3	5
				938	1	3	4
		INTS4	1323	791	1	3	4
			1325	791	3	5	8
			1718	593	12	46	58
			1834	593	21	26	47
			1947	324	12	15	27
				340	54	66	120
				353	9	11	20
		INTS6-sn	569	860	1	2	3
			1683	826	2	3	5
			1718	499		5	5
			1947	499	8	11	19
		INTS7-sn	1323	765	23	25	48
			1325	765	5	5	10
			1868	137	3	3	6
			1947	105	3	3	6
				137	7	9	16
		INTS8	5	242	1	2	3
			150	762	2	3	5
		PP2AA-sn	1947	33	2	2	4
		RBP12	-1	5	2	2	4
			5	5		3	3
		RPB1	-1	285	3	3	6
			1947	918	2	2	4
		RPB10	5	67	3	4	7
		RPB11	150	62		3	3
		RPB2	-1	95	3	3	6
				130	3	3	6
				134	4	7	11
				151	6	6	12
				421	5	6	11
				427	7	7	14
				458	2	2	4
				820	4	5	9
				821	2	2	4
			5	95	3	4	7
				130	2	2	4
				134	9	10	19
				151	4	8	12
				421	7	9	16
				427	11	21	32
				820	10	17	27
				821	19	20	39
			17	95	2	3	5
				130	3	3	6
				151	116	180	296
			40	95	3	3	6
			415	95		6	6
				630	10	21	31
				636	1	4	5
			504	644	13	20	33
			569	636	1	5	6
			614	497	1	2	3
		RPB3	-1	155	8	11	19
			5	199	2	2	4
			1947	81	2	2	4
		RPB7	940	71		3	3
		SPT5	-1	317	6	10	16
				344	2	3	5
	INTS2	INTS10	69	371	2	2	4
		INTS11-Q203E-sn	69	-1	2	2	4
				369	2	2	4
				522	3	3	6
		INTS13	69	604	1	2	3
		INTS15-sn	69	64	6	8	14
				255	2	2	4
		INTS1-sn	68	150		7	7
			69	5	2	2	4
				1283	8	8	16
				1323	3	5	8
				1325	1	2	3
			108	803	11	12	23
			518	937	5	5	10
			977	1683		6	6
				1778	30	35	65
			1156	1778	5	5	10
		INTS3	69	5	7	7	14
				7	14	14	28
				326		3	3
				989	8	10	18
			108	299	3	3	6
				989	5	5	10
			255	1032	3	3	6
			378	125	14	14	28
			402	989	5	6	11
			510	5	2	2	4
				7	1	4	5
				299	7	9	16
				557		3	3
				985		3	3
				989	9	15	24
				999	4	5	9
				1032	9	11	20
			518	492	3	3	6
				989	13	13	26
				1032	13	13	26
			568	299	5	14	19
				989	3	5	8
			570	299	4	4	8
				989	3	3	6
				1032	3	3	6
			897	1032	2	2	4
		INTS4	69	593	3	3	6
				959	4	4	8
			977	593	17	17	34
		INTS5-sn	977	759	1	2	3
			1095	759	15	23	38
			1170	759	3	8	11
		INTS6-sn	69	429	2	2	4
				485	2	3	5
				499	2	3	5
				565	2	3	5
			108	458	9	9	18
			510	499	9	9	18
			518	499	5	5	10
			568	499	2	2	4
			675	565	7	8	15
			677	572	17	19	36
				565	18	23	41
			847	572	10	10	20
			897	572	9	9	18
				565	22	52	74
			1072	499	6	9	15
			1095	485	11	15	26
				534	7	7	14
				537	10	10	20
			1154	499	3	3	6
			1156	499	18	18	36
		INTS7-sn	231	-1	3	3	6
				622	3	6	9
				672	6	6	12
				867	9	11	20
			263	622	3	4	7
			510	-1	35	39	74
				929	7	8	15
			518	-1	24	24	48
			568	-1	15	27	42
			570	-1	6	7	13
			690	85	8	8	16
			750	266	599	850	1449
			815	196	5	7	12
			897	-1	10	13	23
				37	238	270	508
			927	37	17	20	37
			977	194	100	105	205
				196	13	14	27
				266	1	3	4
		INTS8	69	430		4	4
				708	6	9	15
				743	18	19	37
				762	6	6	12
				910	2	2	4
		NABP2-sn	69	-1	2	2	4
				33	9	9	18
				203	1	2	3
				210	8	10	18
			255	-1	3	3	6
		NELFA	68	168	1	5	6
			69	371	3	8	11
		NELFB	69	519	2	2	4
		NELFE	69	130	3	3	6
		PP2AA-sn	675	374	3	3	6
			677	374	16	16	32
			847	485	2	2	4
		RPB1	328	767		3	3
		RPB11	69	17	3	3	6
				37	15	17	32
			255	62	1	4	5
			510	110	7	14	21
				112	12	15	27
		RPB3	510	81	4	4	8
				225	3	3	6
			518	2	3	3	6
			568	2		3	3
		RPB4	510	75		3	3
				91	6	7	13
				137	2	3	5
		SPT5	69	1037	3	3	6
	INTS3	INIP-sn	299	-1	14	15	29
				24	6	6	12
			326	24	1	2	3
			480	-1	3	3	6
			483	-1	2	3	5
			698	-1	1	2	3
				26	2	2	4
			851	-1	2	2	4
		INTS10	7	94	3	3	6
			299	239	2	2	4
				606	5	5	10
			989	94	1	3	4
				289	1	2	3
				371	2	2	4
			1032	371	3	3	6
		INTS11-Q203E-sn	7	292	3	4	7
				339	9	9	18
				369	4	6	10
			299	306	2	2	4
				339	3	3	6
				522	8	8	16
			548	419	2	3	5
			897	486	5	6	11
			989	306	2	2	4
				339	8	9	17
				369	10	12	22
				522	2	2	4
			1032	339	2	2	4
				369	3	3	6
		INTS12	2	68	1	2	3
		INTS13	125	583		4	4
			299	224	4	6	10
			557	572	2	8	10
			989	549	1	2	3
		INTS14	5	442	2	2	4
			125	425	3	4	7
			299	425	5	5	10
				442	3	3	6
			326	442	1	2	3
			492	442	2	2	4
			989	425	1	2	3
				442	3	3	6
			1032	442	4	4	8
		INTS15-sn	5	64	1	2	3
				105	1	2	3
			7	64	3	6	9
				105	3	3	6
			299	-1	4	5	9
				64	4	6	10
			326	-1	3	3	6
				64	3	3	6
			483	64	3	3	6
			851	105	5	10	15
			989	-1	3	3	6
				64	4	5	9
				105	2	2	4
			1032	64	3	5	8
		INTS1-sn	5	1947	1	2	3
			125	1947	7	23	30
			299	100	1	2	3
				1947	11	13	24
			851	1947	2	3	5
			938	1947	1	3	4
		INTS2	5	69	7	7	14
				510	2	2	4
			7	69	14	14	28
				510	1	4	5
			125	378	14	14	28
			299	108	3	3	6
				510	7	9	16
				568	5	14	19
				570	4	4	8
			326	69		3	3
			492	518	3	3	6
			557	510		3	3
			985	510		3	3
			989	69	8	10	18
				108	5	5	10
				402	5	6	11
				510	9	15	24
				518	13	13	26
				568	3	5	8
				570	3	3	6
			999	510	4	5	9
			1032	255	3	3	6
				510	9	11	20
				518	13	13	26
				570	3	3	6
				897	2	2	4
		INTS3	5	7	1	7	8
			7	5	1	7	8
				7	20	20	40
			299	299	86	122	208
			326	326	2	6	8
			480	480	14	20	34
			492	492	6	6	12
			698	698	14	14	28
			851	851	1372	1708	3080
			989	989	68	96	164
			1032	1032	8	18	26
		INTS4	2	677	1	2	3
			5	959	7	14	21
			7	959	30	58	88
			106	959		3	3
			989	959	11	13	24
			1032	340	1	2	3
				959	25	27	52
		INTS5-sn	326	759	4	5	9
		INTS6-sn	5	485	1	2	3
				403	3	4	7
			7	159	4	4	8
				429	2	5	7
				458	3	3	6
				464	2	3	5
				485	5	5	10
				476	9	9	18
				499	3	3	6
				780	3	3	6
				403	5	6	11
				565	1	2	3
			125	695	1	2	3
				780	3	3	6
				403	9	11	20
				565	4	12	16
			136	476	1	4	5
				499	4	4	8
				565	2	4	6
			299	67	8	8	16
				159	8	8	16
				417	2	2	4
				429	6	8	14
				458	6	7	13
				464	6	7	13
				485	17	22	39
				572	2	2	4
				798	2	2	4
				853	4	4	8
				476	18	19	37
				499	61	62	123
				537	18	18	36
				655	9	9	18
				780	21	22	43
				403	21	24	45
				565	12	14	26
				477	4	4	8
				826	3	3	6
				623	2	2	4
				407	5	8	13
				401	5	6	11
				680	3	5	8
			312	499	6	6	12
			326	458	2	2	4
				464	1	2	3
				485	3	5	8
				572	1	2	3
				798	1	2	3
				853	1	2	3
				476	3	3	6
				499	15	18	33
				537	6	6	12
				780	3	6	9
				565	7	12	19
				477	2	3	5
				826	3	3	6
			466	429	2	5	7
				485	6	9	15
				499	6	15	21
				537	3	3	6
				780	1	4	5
				565	1	3	4
				826	3	3	6
			480	798	2	2	4
				813	2	2	4
				853	1	2	3
				499	6	7	13
				780	3	4	7
				403	5	5	10
				565	9	9	18
				835	14	22	36
				826	5	6	11
			483	429	1	2	3
				798	4	6	10
				853	5	5	10
				499	5	8	13
				655	2	4	6
				780	1	3	4
				403	2	5	7
				565	1	2	3
				835	5	8	13
				826	5	5	10
			492	485	7	7	14
				798	1	2	3
				853	3	3	6
				499	11	11	22
				780	4	4	8
				565	3	5	8
				835	7	7	14
			545	835	1	2	3
			557	798	2	5	7
				813	29	30	59
				853	73	75	148
				499	3	3	6
				780	15	17	32
				403	7	7	14
				565		5	5
				835	136	142	278
				826	24	28	52
				795	6	6	12
			581	429	2	2	4
				826	2	2	4
			650	813	13	13	26
				499	1	3	4
				275	1	2	3
			685	813	15	16	31
				826	3	6	9
			698	67	5	7	12
				429	52	53	105
				458	2	3	5
				464	81	88	169
				485	7	10	17
				798	3	3	6
				813	43	47	90
				853	7	10	17
				476	10	14	24
				537	3	4	7
				818	5	7	12
				403	3	4	7
				565	7	9	16
				822	4	4	8
				826	10	10	20
			834	853	30	33	63
				826	2	4	6
			914	429	2	4	6
				458	8	8	16
				403	3	3	6
			938	458	13	16	29
				464	59	67	126
				476	7	12	19
				499	2	2	4
				403		5	5
			985	458	6	6	12
			989	67	9	10	19
				159	5	6	11
				326	3	3	6
				458	49	57	106
				464	14	16	30
				485	23	27	50
				853	3	3	6
				476	42	47	89
				499	10	10	20
				537	2	2	4
				477	9	9	18
				407	3	3	6
			999	485	1	4	5
			1032	159	4	5	9
				417	2	2	4
				429	3	3	6
				458	4	8	12
				485	12	15	27
				476	11	16	27
				499	7	9	16
				403	5	7	12
				565	3	3	6
		INTS7-sn	5	929	3	3	6
			7	929	14	16	30
			125	-1	2	2	4
			299	-1	20	23	43
				105	9	10	19
				137	14	15	29
				929	24	30	54
			698	-1	3	3	6
			985	929	4	5	9
			989	-1	8	8	16
				37	4	4	8
				105	4	4	8
				137	6	7	13
				929	32	42	74
			1032	37	10	10	20
				105	3	3	6
				137	2	3	5
				672	4	5	9
				805	5	5	10
				929	19	22	41
		INTS8	5	430	5	5	10
				743	4	5	9
			7	430	20	22	42
				475	6	6	12
				708	6	9	15
				743	7	8	15
				910	3	3	6
			125	708	1	4	5
				743	16	20	36
			136	430	3	4	7
			299	210	2	2	4
				277	4	4	8
				430	4	5	9
				708	4	4	8
				743	26	32	58
			326	743	1	2	3
				910	2	2	4
				953	3	4	7
				959	2	2	4
			483	743	5	9	14
			492	910	1	2	3
			698	743	4	5	9
				910	5	5	10
				953	3	3	6
			989	708	2	3	5
				743	7	10	17
			1032	430	3	4	7
				708	7	10	17
				743	3	3	6
		NABP2-sn	5	-1	7	10	17
				11	4	4	8
				15	15	16	31
				31	18	20	38
				33	54	61	115
				72	8	8	16
				203	7	13	20
			7	-1	73	73	146
				15	32	33	65
				31	16	32	48
				33	69	79	148
				46	5	6	11
				72	28	30	58
				79	4	5	9
				203	26	36	62
			45	-1	61	69	130
				72	2	3	5
				203		3	3
			81	203	1	3	4
			125	-1	50	51	101
				33	3	4	7
				203	14	23	37
				210	1	3	4
			133	-1	2	2	4
			136	-1	5	5	10
			299	-1	19	21	40
				33	30	32	62
				46	5	7	12
				203	43	65	108
				210	11	12	23
			326	-1	3	3	6
				42	22	27	49
				46	1	5	6
				203	1	3	4
				210	2	3	5
			480	46	3	3	6
				203	1	5	6
				210		3	3
			483	-1	2	2	4
				203		5	5
				210	1	2	3
			492	203	7	10	17
			557	-1	10	16	26
				203	2	4	6
			698	-1	4	5	9
				31	3	3	6
				33	14	16	30
				203	11	15	26
			851	-1	8	9	17
				203	3	6	9
				210	1	2	3
			938	-1	1	3	4
				203	5	5	10
			985	-1	2	2	4
			989	-1	10	10	20
				31	3	3	6
				33	32	33	65
				46	4	5	9
				203	16	23	39
			1032	-1	3	3	6
				15	1	2	3
				33	10	12	22
				203	12	15	27
		NELFA	5	168	2	2	4
			7	168	4	5	9
				371	3	4	7
			299	371	12	20	32
			1032	168	2	2	4
				371	3	6	9
		NELFB	299	555	4	4	8
			326	497	2	2	4
			492	72		3	3
			698	497	3	3	6
			989	118	1	2	3
		NELFC-sn	7	509	1	2	3
			299	485	6	6	12
		NELFE	299	130	4	4	8
		PP2AA-sn	299	133	3	4	7
			989	255	1	2	3
		RBP12	5	5	1	3	4
			7	5	1	3	4
		RPB1	299	1838	3	5	8
				1859	2	2	4
				1873	3	3	6
				1908	3	6	9
				1922	5	6	11
			851	42	1	2	3
			938	42	3	3	6
			989	42	18	23	41
				163	2	2	4
				179	4	5	9
				212	4	7	11
				226	5	10	15
				285	1	2	3
			1032	42	7	7	14
				179	2	2	4
				212	1	2	3
		RPB10	989	67	2	3	5
		RPB11	7	23	1	2	3
			989	23	3	3	6
				112	2	3	5
			1032	23		3	3
		RPB2	125	211		4	4
			299	211	2	4	6
			557	413	6	15	21
			989	95	1	2	3
				151	3	4	7
				249	4	4	8
				264	3	3	6
				332	2	4	6
				337	2	3	5
				427	2	2	4
				920	1	2	3
				1143	13	14	27
			1032	151	2	3	5
				332	1	2	3
		RPB3	5	81	2	2	4
			7	81	2	3	5
				155		3	3
			299	81	2	2	4
			1032	155	2	3	5
		RPB4	299	75	2	4	6
			989	45	2	3	5
				75	3	6	9
				91	19	20	39
				137	7	7	14
			1032	91	4	4	8
				137	3	4	7
		RPB5	989	88	2	2	4
			1032	88	2	2	4
		RPB6	989	103	9	9	18
			1032	103	3	3	6
		RPB8	1032	146	1	2	3
		SPT4	299	104	1	2	3
			989	104	7	9	16
				111	4	5	9
			1032	104	4	4	8
		SPT5	299	2	3	3	6
			989	2	9	9	18
				38	4	4	8
				69	2	2	4
				344	15	17	32
				566	3	3	6
				579	2	2	4
			1032	38	2	2	4
	INTS4	INTS10	82	234	7	12	19
			157	94	44	48	92
				234	18	35	53
				239	25	29	54
				248	7	7	14
			182	94	4	6	10
			186	26	20	22	42
				94	38	41	79
				234	4	6	10
				239	2	2	4
			198	94	8	8	16
		INTS11-Q203E-sn	6	-1	1	2	3
				486	1	3	4
				500	8	11	19
				522	2	2	4
			15	500	4	4	8
			32	500	4	6	10
				522	1	2	3
			62	500	3	3	6
				535	4	4	8
			157	474	54	67	121
				500	3	3	6
				535	24	25	49
				539	1	3	4
			186	474	4	6	10
				475	2	2	4
				535	3	3	6
			198	474	69	72	141
			239	474	70	74	144
			304	292	2	2	4
			323	223	2	3	5
				292	1	2	3
				426	6	10	16
			324	223	5	5	10
				224	7	8	15
				292	3	3	6
				419	82	90	172
				426	207	232	439
			340	223	31	37	68
				224	53	55	108
				292	1	2	3
				369	25	28	53
				418	1	2	3
				419	32	39	71
				426	76	88	164
			353	223	1	3	4
				224	2	2	4
				292	4	4	8
				369	7	9	16
				419	9	9	18
				426	20	20	40
			360	426	4	6	10
			437	292	18	19	37
				303	4	5	9
			491	303	1	2	3
			495	223	2	2	4
				224	14	14	28
				262	2	2	4
				292	19	19	38
				303	12	22	34
				306	6	9	15
			593	292	2	2	4
			959	292	17	23	40
				339	2	3	5
		INTS12	677	454	2	3	5
		INTS15-sn	182	273	2	3	5
			186	168	2	3	5
			228	273	3	3	6
			437	-1	2	2	4
		INTS1-sn	324	1947	12	15	27
			340	1947	54	66	120
			353	1947	9	11	20
			593	1718	12	46	58
				1834	21	26	47
			791	1323	1	3	4
				1325	3	5	8
		INTS2	593	69	3	3	6
				977	17	17	34
			959	69	4	4	8
		INTS3	340	1032	1	2	3
			677	2	1	2	3
			959	5	7	14	21
				7	30	58	88
				106		3	3
				989	11	13	24
				1032	25	27	52
		INTS5-sn	157	-1	2	2	4
			186	-1	4	5	9
			340	-1	7	8	15
			437	-1	6	6	12
		INTS6-sn	62	859	2	2	4
				860	4	5	9
			479	499	21	21	42
			491	499	2	2	4
		INTS7-sn	6	672	4	5	9
			508	137	80	91	171
			593	137	60	69	129
				194	17	18	35
			677	421	2	3	5
			688	911	5	5	10
			698	911	24	26	50
				929	1	3	4
			791	765	31	32	63
			959	-1	69	77	146
		INTS8	45	368	2	3	5
			340	743	6	9	15
		INTS9	6	58	7	8	15
				66	3	4	7
				159	26	30	56
				170	2	4	6
				510	4	8	12
			15	58	3	3	6
				159	8	10	18
			26	58	7	8	15
				159	15	20	35
			32	58	9	23	32
				66	2	5	7
				159	92	116	208
			35	159	96	119	215
			45	159	17	23	40
			62	58	3	3	6
				159	195	207	402
			82	159	14	17	31
			91	159	9	11	20
			198	566	3	7	10
			239	566	2	3	5
			340	566	2	4	6
			753	66	8	11	19
			959	58	2	2	4
				66	3	5	8
				374	6	11	17
		NABP2-sn	217	-1	2	2	4
			959	-1	3	3	6
				203	1	7	8
		NELFA	62	250	1	3	4
		PP2AA-sn	304	163	1	3	4
		RBP12	593	29	1	2	3
			959	5	2	2	4
		RPB10	959	67	4	5	9
		RPB3	959	81	12	42	54
				155	1	2	3
		SPT5	1	328	1	3	4
	INTS5-sn	INTS10	-1	26	32	39	71
				94	17	21	38
				234	1	2	3
		INTS11-Q203E-sn	-1	426	1	2	3
				522	1	2	3
				535	1	2	3
			759	-1	1	3	4
		INTS15-sn	-1	87	2	2	4
				105	3	3	6
				168	7	7	14
				273	7	15	22
				289	8	8	16
			138	150	30	30	60
				273	16	19	35
			248	105	1	2	3
			286	64		4	4
				105	23	24	47
			290	64	1	2	3
				105	10	13	23
			478	64	2	6	8
				105	4	6	10
		INTS2	759	977	1	2	3
				1095	15	23	38
				1170	3	8	11
		INTS3	759	326	4	5	9
		INTS4	-1	157	2	2	4
				186	4	5	9
				340	7	8	15
				437	6	6	12
		INTS6-sn	759	534	3	3	6
				499	14	16	30
				537	2	7	9
				565	13	17	30
			762	499	7	7	14
				537		7	7
				565		4	4
		INTS8	-1	584	5	8	13
				743		3	3
				762	2	5	7
			290	743	1	3	4
			759	368		3	3
				430	9	27	36
				959	6	9	15
			762	430	29	43	72
			959	368		3	3
		PP2AC-sn	759	283	8	13	21
	INTS6-sn	INIP-sn	835	-1	3	3	6
		INTS11-Q203E-sn	499	-1	3	4	7
				292	3	3	6
			818	419	2	2	4
		INTS12	429	454	7	7	14
		INTS14	499	425	3	3	6
				442	3	3	6
			826	442	3	3	6
		INTS15-sn	458	64	2	3	5
			499	-1	3	3	6
				64	3	3	6
			826	64	2	2	4
			476	64	2	3	5
		INTS1-sn	499	1718		5	5
				1947	8	11	19
			826	1683	2	3	5
			860	569	1	2	3
		INTS2	429	69	2	2	4
			458	108	9	9	18
			485	69	2	3	5
				1095	11	15	26
			534	1095	7	7	14
			572	677	17	19	36
				847	10	10	20
				897	9	9	18
			499	69	2	3	5
				510	9	9	18
				518	5	5	10
				568	2	2	4
				1072	6	9	15
				1154	3	3	6
				1156	18	18	36
			565	69	2	3	5
				675	7	8	15
				677	18	23	41
				897	22	52	74
			537	1095	10	10	20
		INTS3	67	299	8	8	16
				698	5	7	12
				989	9	10	19
			159	7	4	4	8
				299	8	8	16
				989	5	6	11
				1032	4	5	9
			326	989	3	3	6
			417	299	2	2	4
				1032	2	2	4
			429	7	2	5	7
				299	6	8	14
				466	2	5	7
				483	1	2	3
				581	2	2	4
				698	52	53	105
				914	2	4	6
				1032	3	3	6
			458	7	3	3	6
				299	6	7	13
				326	2	2	4
				698	2	3	5
				914	8	8	16
				938	13	16	29
				985	6	6	12
				989	49	57	106
				1032	4	8	12
			464	7	2	3	5
				299	6	7	13
				326	1	2	3
				698	81	88	169
				938	59	67	126
				989	14	16	30
			485	5	1	2	3
				7	5	5	10
				299	17	22	39
				326	3	5	8
				466	6	9	15
				492	7	7	14
				698	7	10	17
				989	23	27	50
				999	1	4	5
				1032	12	15	27
			572	299	2	2	4
				326	1	2	3
			695	125	1	2	3
			798	299	2	2	4
				326	1	2	3
				480	2	2	4
				483	4	6	10
				492	1	2	3
				557	2	5	7
				698	3	3	6
			813	480	2	2	4
				557	29	30	59
				650	13	13	26
				685	15	16	31
				698	43	47	90
			853	299	4	4	8
				326	1	2	3
				480	1	2	3
				483	5	5	10
				492	3	3	6
				557	73	75	148
				698	7	10	17
				834	30	33	63
				989	3	3	6
			499	7	3	3	6
				136	4	4	8
				299	61	62	123
				312	6	6	12
				326	15	18	33
				466	6	15	21
				480	6	7	13
				483	5	8	13
				492	11	11	22
				557	3	3	6
				650	1	3	4
				938	2	2	4
				989	10	10	20
				1032	7	9	16
			780	7	3	3	6
				125	3	3	6
				299	21	22	43
				326	3	6	9
				466	1	4	5
				480	3	4	7
				483	1	3	4
				492	4	4	8
				557	15	17	32
			477	299	4	4	8
				326	2	3	5
				989	9	9	18
			835	480	14	22	36
				483	5	8	13
				492	7	7	14
				545	1	2	3
				557	136	142	278
			795	557	6	6	12
			565	7	1	2	3
				125	4	12	16
				136	2	4	6
				299	12	14	26
				326	7	12	19
				466	1	3	4
				480	9	9	18
				483	1	2	3
				492	3	5	8
				557		5	5
				698	7	9	16
				1032	3	3	6
			826	299	3	3	6
				326	3	3	6
				466	3	3	6
				480	5	6	11
				483	5	5	10
				557	24	28	52
				581	2	2	4
				685	3	6	9
				698	10	10	20
				834	2	4	6
			655	299	9	9	18
				483	2	4	6
			818	698	5	7	12
			537	299	18	18	36
				326	6	6	12
				466	3	3	6
				698	3	4	7
				989	2	2	4
			403	5	3	4	7
				7	5	6	11
				125	9	11	20
				299	21	24	45
				480	5	5	10
				483	2	5	7
				557	7	7	14
				698	3	4	7
				914	3	3	6
				938		5	5
				1032	5	7	12
			476	7	9	9	18
				136	1	4	5
				299	18	19	37
				326	3	3	6
				698	10	14	24
				938	7	12	19
				989	42	47	89
				1032	11	16	27
			275	650	1	2	3
			401	299	5	6	11
			822	698	4	4	8
			407	299	5	8	13
				989	3	3	6
			623	299	2	2	4
			680	299	3	5	8
		INTS4	499	479	21	21	42
				491	2	2	4
			860	62	4	5	9
			859	62	2	2	4
		INTS5-sn	534	759	3	3	6
			499	759	14	16	30
				762	7	7	14
			565	759	13	17	30
				762		4	4
			537	759	2	7	9
				762		7	7
		INTS6-sn	499	499	2	2	4
		INTS7-sn	326	-1		3	3
			429	-1	2	5	7
				861	4	8	12
				867	3	5	8
			485	672	2	3	5
			499	37	7	7	14
				105	4	4	8
			237	-1		3	3
		INTS8	133	910	16	19	35
			458	430	2	2	4
			485	947	15	31	46
				959	13	14	27
			534	959	9	9	18
			499	277	2	4	6
				743	5	6	11
				886	15	17	32
				910	25	28	53
				947	1	3	4
				953	20	23	43
				959	33	33	66
			477	947	2	3	5
			565	430		3	3
				743	3	4	7
				953	3	4	7
				959	6	11	17
			826	953	3	3	6
			537	953	2	5	7
				959	6	12	18
			822	715	2	3	5
		INTS9	326	532	1	3	4
		NABP2-sn	159	-1	1	2	3
			326	-1	2	2	4
			429	-1	3	3	6
				33	6	7	13
			458	-1	2	2	4
				33	2	2	4
			485	-1	8	8	16
				203	1	3	4
			499	-1	10	10	20
				33	2	2	4
			835	-1	6	6	12
				203	4	5	9
			403	-1	2	3	5
				33	5	5	10
			476	-1	3	3	6
				203	1	2	3
		NELFB	826	497	1	2	3
			403	135	1	2	3
				146	24	30	54
				166	3	3	6
			401	146	1	5	6
		NELFE	860	18		3	3
		PP2AA-sn	572	374	4	5	9
			565	374	5	11	16
				485		3	3
			826	33	2	2	4
			620	33		3	3
		PP2AC-sn	499	29	2	2	4
			565	283	4	5	9
		RPB1	78	346	2	3	5
			429	1008	1	4	5
				1014	5	6	11
			499	1376	1	3	4
			403	1014	4	6	10
		RPB11	485	23	2	5	7
			798	26	1	2	3
			476	23	2	2	4
		RPB2	476	211	1	2	3
		RPB3	623	155	1	2	3
		RPB6	458	103	51	53	104
			403	103	2	2	4
		RPB7	565	29	1	3	4
		SPT4	499	104	2	6	8
	INTS7-sn	INTS11-Q203E-sn	929	114	2	2	4
		INTS15-sn	137	64	2	2	4
				87	3	3	6
		INTS1-sn	105	1947	3	3	6
			137	1868	3	3	6
				1947	7	9	16
			765	1323	23	25	48
				1325	5	5	10
		INTS2	-1	231	3	3	6
				510	35	39	74
				518	24	24	48
				568	15	27	42
				570	6	7	13
				897	10	13	23
			37	897	238	270	508
				927	17	20	37
			85	690	8	8	16
			194	977	100	105	205
			196	815	5	7	12
				977	13	14	27
			266	750	599	850	1449
				977	1	3	4
			622	231	3	6	9
				263	3	4	7
			672	231	6	6	12
			867	231	9	11	20
			929	510	7	8	15
		INTS3	-1	125	2	2	4
				299	20	23	43
				698	3	3	6
				989	8	8	16
			37	989	4	4	8
				1032	10	10	20
			105	299	9	10	19
				989	4	4	8
				1032	3	3	6
			137	299	14	15	29
				989	6	7	13
				1032	2	3	5
			672	1032	4	5	9
			805	1032	5	5	10
			929	5	3	3	6
				7	14	16	30
				299	24	30	54
				985	4	5	9
				989	32	42	74
				1032	19	22	41
		INTS4	-1	959	69	77	146
			137	508	80	91	171
				593	60	69	129
			194	593	17	18	35
			421	677	2	3	5
			672	6	4	5	9
			765	791	31	32	63
			911	688	5	5	10
				698	24	26	50
			929	698	1	3	4
		INTS6-sn	-1	326		3	3
				429	2	5	7
				237		3	3
			37	499	7	7	14
			105	499	4	4	8
			672	485	2	3	5
			861	429	4	8	12
			867	429	3	5	8
		INTS7-sn	137	137		4	4
		NABP2-sn	929	-1	3	3	6
				33	5	5	10
				203	3	3	6
		RPB11	-1	23	3	3	6
				110	6	7	13
			929	110	7	14	21
		RPB2	105	211	1	3	4
		RPB3	-1	81	5	6	11
				225	6	6	12
			929	81	47	51	98
		RPB4	929	75	1	3	4
		RPB8	-1	146	2	2	4
	INTS8	INTS10	743	371	4	4	8
		INTS11-Q203E-sn	430	-1	2	2	4
			743	369	10	11	21
				522	2	3	5
		INTS12	732	252	13	28	41
		INTS14	743	386	1	2	3
				425	2	2	4
				442	6	7	13
		INTS15-sn	430	-1	1	2	3
				105	5	5	10
			475	105	5	5	10
			743	-1	1	3	4
				64	1	9	10
				168	1	2	3
				273	1	2	3
			953	64	2	4	6
		INTS1-sn	242	5	1	2	3
			762	150	2	3	5
		INTS2	430	69		4	4
			708	69	6	9	15
			743	69	18	19	37
			762	69	6	6	12
			910	69	2	2	4
		INTS3	210	299	2	2	4
			277	299	4	4	8
			430	5	5	5	10
				7	20	22	42
				136	3	4	7
				299	4	5	9
				1032	3	4	7
			475	7	6	6	12
			708	7	6	9	15
				125	1	4	5
				299	4	4	8
				989	2	3	5
				1032	7	10	17
			743	5	4	5	9
				7	7	8	15
				125	16	20	36
				299	26	32	58
				326	1	2	3
				483	5	9	14
				698	4	5	9
				989	7	10	17
				1032	3	3	6
			910	7	3	3	6
				326	2	2	4
				492	1	2	3
				698	5	5	10
			953	326	3	4	7
				698	3	3	6
			959	326	2	2	4
		INTS4	368	45	2	3	5
			743	340	6	9	15
		INTS5-sn	368	759		3	3
				959		3	3
			430	759	9	27	36
				762	29	43	72
			584	-1	5	8	13
			743	-1		3	3
				290	1	3	4
			762	-1	2	5	7
			959	759	6	9	15
		INTS6-sn	277	499	2	4	6
			430	458	2	2	4
				565		3	3
			715	822	2	3	5
			743	499	5	6	11
				565	3	4	7
			886	499	15	17	32
			910	133	16	19	35
				499	25	28	53
			947	485	15	31	46
				499	1	3	4
				477	2	3	5
			953	499	20	23	43
				537	2	5	7
				565	3	4	7
				826	3	3	6
			959	485	13	14	27
				534	9	9	18
				499	33	33	66
				537	6	12	18
				565	6	11	17
		INTS8	210	210	24	32	56
			430	430	4	4	8
			708	708	2	4	6
		NABP2-sn	430	203	13	20	33
			708	-1	4	4	8
				33	2	3	5
			743	-1	3	3	6
				33	6	10	16
		NELFA	430	371	6	8	14
		NELFB	708	85	1	5	6
		PP2AA-sn	40	34	16	16	32
			715	280	1	2	3
		PP2AC-sn	165	29	3	3	6
				36		3	3
		RPB1	165	550	1	2	3
		RPB2	383	497	2	5	7
		RPB3	708	81	2	2	4
		RPB4	743	91	5	5	10
		SPT5	430	2	4	4	8
	INTS9	INTS11-Q203E-sn	18	462	4	5	9
			58	339	3	3	6
			159	-1	6	9	15
				109	2	2	4
				223	15	23	38
				224	5	6	11
				292	10	11	21
				339	11	14	25
				369	3	3	6
				522	11	11	22
			354	292	6	6	12
			372	292	2	3	5
			374	292	20	28	48
			459	-1	4	7	11
				214	1	2	3
				292	22	23	45
				500	10	13	23
				522	2	2	4
			462	-1	2	2	4
				292	2	2	4
				500	15	17	32
			510	-1	4	6	10
				292	5	5	10
				426	4	5	9
				462	30	59	89
				474	2	5	7
				486	85	97	182
				500	197	232	429
			515	-1	16	20	36
			532	486	359	421	780
				500	57	57	114
			547	-1	4	15	19
				474	1	3	4
			550	-1		3	3
			566	-1	11	16	27
				474	16	48	64
				593	13	25	38
			579	474	6	9	15
			613	500	4	4	8
				522	10	12	22
			653	-1	6	6	12
				292	2	3	5
		INTS13	459	589	3	3	6
				604	1	2	3
			510	604	1	2	3
			569	580	1	2	3
			600	648	4	4	8
			653	604	1	2	3
				646	1	3	4
				648	4	4	8
		INTS4	58	6	7	8	15
				15	3	3	6
				26	7	8	15
				32	9	23	32
				62	3	3	6
				959	2	2	4
			66	6	3	4	7
				32	2	5	7
				753	8	11	19
				959	3	5	8
			159	6	26	30	56
				15	8	10	18
				26	15	20	35
				32	92	116	208
				35	96	119	215
				45	17	23	40
				62	195	207	402
				82	14	17	31
				91	9	11	20
			170	6	2	4	6
			374	959	6	11	17
			510	6	4	8	12
			566	198	3	7	10
				239	2	3	5
				340	2	4	6
		INTS6-sn	532	326	1	3	4
		NABP2-sn	459	210	2	3	5
		NELFA	58	371	1	2	3
		RBP12	354	5	3	3	6
			459	5	7	7	14
		RPB10	159	67	1	3	4
	NABP2-sn	INTS11-Q203E-sn	-1	234	7	8	15
				339	22	25	47
				369	3	3	6
			15	339	1	2	3
			72	339	22	26	48
			203	339	6	8	14
				369	2	2	4
		INTS2	-1	69	2	2	4
				255	3	3	6
			33	69	9	9	18
			203	69	1	2	3
			210	69	8	10	18
		INTS3	-1	5	7	10	17
				7	73	73	146
				45	61	69	130
				125	50	51	101
				133	2	2	4
				136	5	5	10
				299	19	21	40
				326	3	3	6
				483	2	2	4
				557	10	16	26
				698	4	5	9
				851	8	9	17
				938	1	3	4
				985	2	2	4
				989	10	10	20
				1032	3	3	6
			11	5	4	4	8
			15	5	15	16	31
				7	32	33	65
				1032	1	2	3
			31	5	18	20	38
				7	16	32	48
				698	3	3	6
				989	3	3	6
			33	5	54	61	115
				7	69	79	148
				125	3	4	7
				299	30	32	62
				698	14	16	30
				989	32	33	65
				1032	10	12	22
			42	326	22	27	49
			46	7	5	6	11
				299	5	7	12
				326	1	5	6
				480	3	3	6
				989	4	5	9
			72	5	8	8	16
				7	28	30	58
				45	2	3	5
			79	7	4	5	9
			203	5	7	13	20
				7	26	36	62
				45		3	3
				81	1	3	4
				125	14	23	37
				299	43	65	108
				326	1	3	4
				480	1	5	6
				483		5	5
				492	7	10	17
				557	2	4	6
				698	11	15	26
				851	3	6	9
				938	5	5	10
				989	16	23	39
				1032	12	15	27
			210	125	1	3	4
				299	11	12	23
				326	2	3	5
				480		3	3
				483	1	2	3
				851	1	2	3
		INTS4	-1	217	2	2	4
				959	3	3	6
			203	959	1	7	8
		INTS6-sn	-1	159	1	2	3
				326	2	2	4
				429	3	3	6
				458	2	2	4
				485	8	8	16
				476	3	3	6
				499	10	10	20
				403	2	3	5
				835	6	6	12
			33	429	6	7	13
				458	2	2	4
				499	2	2	4
				403	5	5	10
			203	485	1	3	4
				476	1	2	3
				835	4	5	9
		INTS7-sn	-1	929	3	3	6
			33	929	5	5	10
			203	929	3	3	6
		INTS8	-1	708	4	4	8
				743	3	3	6
			33	708	2	3	5
				743	6	10	16
			203	430	13	20	33
		INTS9	210	459	2	3	5
		NABP2-sn	33	33	4	6	10
		NELFA	203	371	1	2	3
		NELFB	210	497	2	2	4
		RPB11	203	23	1	2	3
		RPB3	210	166	3	4	7
		RPB4	210	75	4	4	8
				91	7	7	14
		SPT4	79	10	1	6	7
		SPT5	203	2	1	2	3
	NELFA	INTS14	272	442	4	7	11
		INTS2	168	68	1	5	6
			371	69	3	8	11
		INTS3	168	5	2	2	4
				7	4	5	9
				1032	2	2	4
			371	7	3	4	7
				299	12	20	32
				1032	3	6	9
		INTS4	250	62	1	3	4
		INTS8	371	430	6	8	14
		INTS9	371	58	1	2	3
		NABP2-sn	371	203	1	2	3
		NELFB	190	278	3	5	8
			272	497	2	2	4
		NELFC-sn	55	58	1	2	3
				509	2	2	4
			127	263	2	2	4
				509	10	15	25
			170	485	9	9	18
			190	344		3	3
				379	47	54	101
				393	68	88	156
			200	334	3	5	8
				344	7	13	20
				375	10	18	28
				379	20	27	47
				393	8	14	22
				485	20	20	40
			207	334	2	2	4
				344	8	8	16
				393	3	3	6
			219	334	2	2	4
				485	15	19	34
				509	4	4	8
			255	485	6	6	12
			272	509	2	2	4
			276	485	3	3	6
			371	263		4	4
				485	7	8	15
				509	4	6	10
			429	485	3	3	6
		RBP12	285	50		3	3
			371	5	1	3	4
		RPB1	181	719	3	3	6
			190	707	20	24	44
			200	707	47	85	132
				710	13	20	33
			207	707	102	117	219
				710	56	58	114
			215	707	5	7	12
			219	707	5	7	12
			255	346	3	7	10
				707	1	2	3
			276	346	7	12	19
		RPB10	272	67	4	9	13
		RPB2	200	630	14	23	37
				1010	8	13	21
			207	630	13	13	26
				632	3	3	6
				644	2	2	4
				1010	23	23	46
			215	644	35	47	82
				993	7	11	18
				1010	9	20	29
			219	630	16	20	36
				632	3	3	6
				644	29	35	64
				756	13	15	28
				993	18	20	38
				1010	23	25	48
			255	95	4	4	8
				146	7	7	14
				993	1	2	3
			272	95	1	5	6
				134	1	2	3
				151	17	57	74
[truncated: 5,092 more rows]
